# Supplementary material for: Cardiac immune cell infiltration associates with abnormal lipid metabolism
Source: Front Cardiovasc Med. 2022 Aug 17;9:948332. doi: 10.3389/fcvm.2022.948332 (PMC9428462; doi:10.3389/fcvm.2022.948332)
Supplement: Supplementary file 1 [file Table_1.xls]

## Sheet: cleaned merge
Table 1. Cardiac gene expression by microarray analysis. Microarray analysis conducted in WT and CD36−/− hearts (n = 3/group).
Probe ID	WT Fold Change with Fasting	KO Fold Change with Fasting	Fold Change KO v WT Fed	Fold Change KO v WT Fasted	Gene Name	Gene Description
A_52_P517447	0.042	1.785	0.02	1.079	AK149472	Mus musculus adult male liver tumor cDNA, RIKEN full-length enriched library, clone:C730020H24 product:hypothetical protein, full insert sequence. [AK149472]
A_51_P329084	1.065	0.872	-3.814	0.938	Shprh	Mus musculus SNF2 histone linker PHD RING helicase (Shprh), mRNA [NM_172937]
A_52_P585794	0.108	0.301	0.029	1.127	Zfp629	Mus musculus zinc finger protein 629 (Zfp629), mRNA [NM_177226]
A_52_P131915	2.868	2.335	-0.071	1.129	Centb2	Mus musculus centaurin, beta 2 (Centb2), mRNA [NM_030138]
A_51_P387473	0.174	0.605	-0.024	1.506	Rab13	Mus musculus RAB13, member RAS oncogene family (Rab13), mRNA [NM_026677]
A_52_P296074	2.189	8.557	0.034	0.173	A630033E08Rik	Mus musculus RIKEN cDNA A630033E08 gene, mRNA (cDNA clone MGC:90801 IMAGE:6851563), complete cds. [BC078460]
A_51_P160713	0.417	1.178	0.041	0.126	Alb1	Mus musculus albumin 1 (Alb1), mRNA [NM_009654]
A_51_P425205	0.657	0.635	0.043	1.41	Sod1	Mus musculus superoxide dismutase 1, soluble, mRNA (cDNA clone IMAGE:5697222), partial cds. [BC057074]
A_52_P570812	0.133	0.376	0.05	0.288	Zfp31	Mus musculus zinc finger protein 31 (Zfp31), mRNA [NM_177758]
A_52_P611283	1.562	1.409	0.051	1.317	Wwox	Mus musculus WW domain-containing oxidoreductase (Wwox), mRNA [NM_019573]
A_51_P361620	0.15	17.98	0.069	20.889	BC019122	Mus musculus mRNA similar to H2B histone family, member J (cDNA clone MGC:29103 IMAGE:5003093), complete cds. [BC019122]
A_52_P319093	0.414	7.634	0.071	0.787	Serpina3k	Mus musculus serine (or cysteine) peptidase inhibitor, clade A, member 3K (Serpina3k), mRNA [NM_011458]
A_52_P357128	1.459	0.769	0.074	0.677	Atp8b3	Mus musculus ATPase, Class I, type 8B, member 3 (Atp8b3), mRNA [NM_026094]
A_52_P348256	0.353	0.362	0.08	0.131	Mup1	Mus musculus major urinary protein 1, mRNA (cDNA clone MGC:46757 IMAGE:4161709), complete cds. [BC037152]
A_51_P408082	0.089	1.427	0.083	0.583	Apoa1	Mus musculus apolipoprotein A-I (Apoa1), mRNA [NM_009692]
A_52_P674803	0.133	0.825	0.1	0.764	Pnpla6	Mus musculus neuropathy target esterase (Nte), mRNA [NM_015801]
A_51_P156955	0.629	1.933	0.104	0.364	Cfd	Mus musculus complement factor D (adipsin) (Cfd), mRNA [NM_013459]
A_51_P470989	0.182	1.315	0.111	1.391	Paip1	Mus musculus polyadenylate binding protein-interacting protein 1 (Paip1), mRNA [NM_145457]
A_52_P483983	0.555	1.593	0.111	0.438	NAP025923-1	Unknown
A_51_P461703	0.454	0.412	0.119	0.086	Mup1	Mus musculus major urinary protein 1 (Mup1), mRNA [NM_031188]
A_51_P391955	0.349	0.441	0.119	0.267	2310032F03Rik	Mus musculus RIKEN cDNA 2310032F03 gene (2310032F03Rik), mRNA [NM_029723]
A_52_P82741	0.609	4.249	0.123	1.501	Hspa1a	Mus musculus heat shock protein 1A (Hspa1a), mRNA [NM_010479]
A_51_P157462	1.87	0.912	0.128	1.337	Rgn	Mus musculus regucalcin (Rgn), mRNA [NM_009060]
A_52_P520507	0.077	0.955	0.13	1.861	Slc20a1	Mus musculus solute carrier family 20, member 1 (Slc20a1), mRNA [NM_015747]
A_52_P83124	0.072	0.866	0.132	0.726	Ablim3	Mus musculus actin binding LIM protein family, member 3 (Ablim3), mRNA [NM_198649]
A_51_P249180	0.299	2.318	0.135	1.356	Klk1b24	Mus musculus kallikrein 1-related peptidase b24 (Klk1b24), mRNA [NM_010643]
A_51_P408082	0.089	1.427	0.137	0.583	Apoa1	Mus musculus apolipoprotein A-I (Apoa1), mRNA [NM_009692]
A_51_P412947	2.048	1.971	0.14	0.893	Ewsr1	Mus musculus Ewing sarcoma breakpoint region 1 (Ewsr1), mRNA [NM_007968]
A_51_P408082	0.089	1.427	0.145	0.583	Apoa1	Mus musculus apolipoprotein A-I (Apoa1), mRNA [NM_009692]
A_51_P219594	2.679	1.505	0.149	0.312	1700123K08Rik	Mus musculus RIKEN cDNA 1700123K08 gene (1700123K08Rik), mRNA [NM_029693]
A_52_P170685	0.277	0.293	0.151	0.18	NAP102507-1	Unknown
A_51_P468707	0.053	0.602	0.151	2.924	AK078992	Mus musculus adult male epididymis cDNA, RIKEN full-length enriched library, clone:9230103K20 product:unclassifiable, full insert sequence. [AK078992]
A_52_P595389	0.711	0.752	0.153	1.19	BC042720	PREDICTED: Mus musculus cDNA sequence BC042720 (BC042720), mRNA [XM_893763]
A_51_P408082	0.089	1.427	0.16	0.583	Apoa1	Mus musculus apolipoprotein A-I (Apoa1), mRNA [NM_009692]
A_51_P108659	0.543	1.154	0.163	0.565	Pon1	Mus musculus paraoxonase 1 (Pon1), mRNA [NM_011134]
A_51_P251737	0.851	1.089	0.165	0.938	LOC574405	Mus musculus hypothetical protein LOC574405 (LOC574405), mRNA [NM_001025384]
A_51_P266883	0.575	0.81	0.17	0.3	Mup4	Mus musculus major urinary protein 4 (Mup4), mRNA [NM_008648]
A_52_P353567	0.121	0.654	0.182	0.941	Pi4k2b	Mus musculus phosphatidylinositol 4-kinase type 2 beta (Pi4k2b), transcript variant 2, mRNA [NM_028744]
A_51_P379409	0.22	0.653	0.182	0.703	Cuedc1	Mus musculus CUE domain containing 1 (Cuedc1), mRNA [NM_198013]
A_52_P577673	0.921	2.363	0.189	0.076	AK084963	Mus musculus 13 days embryo lung cDNA, RIKEN full-length enriched library, clone:D430019N09 product:unclassifiable, full insert sequence. [AK084963]
A_51_P368450	0.095	0.149	0.189	0.238	MGC78233	Mus musculus similar to proline rich protein MP4 (MGC78233), mRNA [NM_001004160]
A_51_P327657	0.292	1.266	0.191	1.123	H28	Mus musculus histocompatibility 28 (H28), mRNA [NM_031367]
A_51_P169588	0.12	0.303	0.191	0.379	Dhx38	Mus musculus DEAH (Asp-Glu-Ala-His) box polypeptide 38 (Dhx38), mRNA [NM_178380]
A_52_P125429	0.413	0.766	0.194	0.664	Kif5c	Mus musculus kinesin family member 5C (Kif5c), mRNA [NM_008449]
A_52_P319093	0.414	7.634	0.197	0.787	Serpina3k	Mus musculus serine (or cysteine) peptidase inhibitor, clade A, member 3K (Serpina3k), mRNA [NM_011458]
A_51_P382618	0.378	1.372	0.197	3.663	Casp3	Mus musculus caspase 3 (Casp3), mRNA [NM_009810]
A_51_P408082	0.089	1.427	0.198	0.583	Apoa1	Mus musculus apolipoprotein A-I (Apoa1), mRNA [NM_009692]
A_52_P289091	0.652	0.406	0.2	1.382	Cyp2b13	Mus musculus cytochrome P450, family 2, subfamily b, polypeptide 13 (Cyp2b13), mRNA [NM_007813]
A_51_P327657	0.292	1.266	0.201	1.123	H28	Mus musculus histocompatibility 28 (H28), mRNA [NM_031367]
A_51_P517423	0.111	0.173	0.201	0.35	Hnrpa0	Mus musculus 12 days embryo head cDNA, RIKEN full-length enriched library, clone:3010025E17 product:Heterogeneous nuclear ribonucleoprotein A0 (hnRNP A0) homolog [Homo sapiens], full insert sequence. [AK019388]
A_52_P82741	0.609	4.249	0.202	1.501	Hspa1a	Mus musculus heat shock protein 1A (Hspa1a), mRNA [NM_010479]
A_51_P125588	0.569	0.571	0.203	1.31	Arl5b	Mus musculus ADP-ribosylation factor-like 5B (Arl5b), mRNA [NM_029466]
A_51_P470989	0.182	1.315	0.205	1.391	Paip1	Mus musculus polyadenylate binding protein-interacting protein 1 (Paip1), mRNA [NM_145457]
A_52_P82741	0.609	4.249	0.206	1.501	Hspa1a	Mus musculus heat shock protein 1A (Hspa1a), mRNA [NM_010479]
A_52_P220176	0.925	1.147	0.206	0.327	Dkk3	Mus musculus dickkopf homolog 3 (Xenopus laevis) (Dkk3), mRNA [NM_015814]
A_51_P491916	0.219	0.708	0.207	0.366	Rassf6	Mus musculus Ras association (RalGDS/AF-6) domain family 6 (Rassf6), mRNA [NM_028478]
A_51_P108226	1.006	0.959	0.207	0.38	1100001G20Rik	Mus musculus RIKEN cDNA 1100001G20 gene (1100001G20Rik), mRNA [NM_183249]
A_51_P408732	0.314	0.259	0.208	0.4	Phgdh	Mus musculus 3-phosphoglycerate dehydrogenase (Phgdh), mRNA [NM_016966]
A_51_P431996	1.455	1.488	0.21	0.993	Zfp367	Mus musculus zinc finger protein 367 (Zfp367), mRNA [NM_175494]
A_52_P569067	0.245	0.521	0.21	2.442	Mvk	Mus musculus mevalonate kinase (Mvk), mRNA [NM_023556]
A_51_P311091	0.854	0.922	0.211	0.663	Klhl12	Mus musculus kelch-like 12 (Drosophila) (Klhl12), mRNA [NM_153128]
A_51_P181751	1.931	1.558	0.212	0.182	4930488E11Rik	Mus musculus RIKEN cDNA 4930488E11 gene (4930488E11Rik), mRNA [NM_207267]
A_52_P453508	0.209	0.687	0.212	0.485	Dnase2a	Mus musculus ES cells cDNA, RIKEN full-length enriched library, clone:2410038B05 product:unclassifiable, full insert sequence. [AK010630]
A_51_P104409	0.073	0.549	0.212	2.22	4931403E03Rik	PREDICTED: Mus musculus RIKEN cDNA 4931403E03 gene (4931403E03Rik), mRNA [XM_144060]
A_52_P105537	0.489	1.383	0.215	0.65	Nov	Mus musculus nephroblastoma overexpressed gene (Nov), mRNA [NM_010930]
A_51_P245939	0.556	0.735	0.215	0.447	Snord22	Mus musculus 9 days embryo whole body cDNA, RIKEN full-length enriched library, clone:D030060F23 product:Mus musculus U22 snoRNA host gene (UHG) gene, complete sequence, full insert sequence. [AK051045]
A_52_P328440	0.39	0.243	0.216	0.156	ENSMUST00000098050	PREDICTED: Mus musculus similar to Major urinary protein 4 precursor (MUP 4) (LOC673333), mRNA [XM_001005316]
A_52_P214460	0.137	0.626	0.216	0.707	Ipp	Mus musculus adult male testis cDNA, RIKEN full-length enriched library, clone:1700023J10 product:IAP promoted placental gene, full insert sequence. [AK131718]
A_51_P128973	0.604	1.254	0.216	0.569	Apoa2	Mus musculus apolipoprotein A-II (Apoa2), mRNA [NM_013474]
A_52_P79648	0.234	0.881	0.216	0.593	Ocm	Mus musculus oncomodulin (Ocm), mRNA [NM_033039]
A_51_P413130	0.877	0.787	0.219	0.232	Myl4	Mus musculus myosin, light polypeptide 4 (Myl4), mRNA [NM_010858]
A_52_P377537	0.452	1.344	0.219	2.396	Gabra1	Mus musculus gamma-aminobutyric acid (GABA-A) receptor, subunit alpha 1 (Gabra1), mRNA [NM_010250]
A_51_P413130	0.877	0.787	0.221	0.232	Myl4	Mus musculus myosin, light polypeptide 4 (Myl4), mRNA [NM_010858]
A_51_P518747	0.406	0.705	0.226	0.82	Pip5k2a	Mus musculus phosphatidylinositol-4-phosphate 5-kinase, type II, alpha (Pip5k2a), mRNA [NM_008845]
A_52_P321342	0.493	0.564	0.228	0.129	Dock8	Mus musculus dedicator of cytokinesis 8 (Dock8), mRNA [NM_028785]
A_52_P589754	1.213	0.93	0.229	0.773	Igsf4a	Mus musculus immunoglobulin superfamily, member 4A (Igsf4a), transcript variant 1, mRNA [NM_207675]
A_51_P467076	7.272	1.486	0.231	0.061	Cyp2b9	Mus musculus cytochrome P450, family 2, subfamily b, polypeptide 9 (Cyp2b9), mRNA [NM_010000]
A_51_P270949	0.101	0.552	0.233	1.129	Hist1h1b	Mus musculus histone 1, H1b (Hist1h1b), mRNA [NM_020034]
A_51_P304757	0.144	1.475	0.233	4.054	Gabarapl1	Mus musculus gamma-aminobutyric acid (GABA(A)) receptor-associated protein-like 1 (Gabarapl1), mRNA [NM_020590]
A_51_P499623	1.478	1.078	0.234	0.211	Mlana	Mus musculus adult retina cDNA, RIKEN full-length enriched library, clone:A930034P04 product:weakly similar to MELANOMA ANTIGEN RECOGNIZED BY T-CELLS 1 (MART-1) (MELAN-A PROTEIN) (ANTIGEN SK29-AA) (ANTIGEN LB39-AA) [Homo sapiens], full insert...
A_51_P358423	0.59	1.551	0.234	0.507	Usp53	Mus musculus ubiquitin specific peptidase 53, mRNA (cDNA clone IMAGE:4236151), partial cds [BC022221]
A_51_P137121	0.73	0.632	0.236	1.156	Mybph	Mus musculus myosin binding protein H (Mybph), mRNA [NM_016749]
A_52_P663440	0.238	0.709	0.239	0.683	Ascc2	Mus musculus activating signal cointegrator 1 complex subunit 2 (Ascc2), mRNA [NM_029291]
A_52_P598245	0.429	0.269	0.239	0.732	Zfp161	Mus musculus zinc finger protein 161 (Zfp161), mRNA [NM_009547]
A_51_P164504	0.566	0.979	0.239	0.497	Apoc1	Mus musculus apolipoprotein C-I (Apoc1), mRNA [NM_007469]
A_52_P384158	0.496	0.337	0.239	0.504	Mysm1	Mus musculus myb-like, SWIRM and MPN domains 1 (Mysm1), mRNA [NM_177239]
A_52_P111715	0.768	0.544	0.24	2.217	Galnt6	Mus musculus UDP-N-acetyl-alpha-D-galactosamine:polypeptide N-acetylgalactosaminyltransferase 6 (Galnt6), mRNA [NM_172451]
A_52_P72297	0.057	0.467	0.24	4.301	Ace	Mus musculus angiotensin I converting enzyme (peptidyl-dipeptidase A) 1 (Ace), transcript variant 1, mRNA [NM_207624]
A_51_P136233	0.257	0.756	0.242	0.717	Kras	Mus musculus v-Ki-ras2 Kirsten rat sarcoma viral oncogene homolog (Kras), mRNA [NM_021284]
A_51_P379409	0.22	0.653	0.243	0.703	Cuedc1	Mus musculus CUE domain containing 1 (Cuedc1), mRNA [NM_198013]
A_52_P142099	1.311	1.766	0.244	1.093	Lypd6	Mus musculus RIKEN cDNA E130115E03 gene (E130115E03Rik), mRNA [NM_177139]
A_52_P461256	0.346	0.631	0.244	1.037	Polh	Mus musculus polymerase (DNA directed), eta (RAD 30 related) (Polh), mRNA [NM_030715]
A_51_P120239	0.058	0.478	0.245	2.568	Ptrf	Mus musculus polymerase I and transcript release factor (Ptrf), mRNA [NM_008986]
A_52_P313523	0.576	0.577	0.247	0.687	4930452B06Rik	Mus musculus RIKEN cDNA 4930452B06 gene (4930452B06Rik), mRNA [NM_028934]
A_52_P669922	1.151	1.883	0.25	0.63	Hamp1	Mus musculus hepcidin antimicrobial peptide 1 (Hamp1), mRNA [NM_032541]
A_52_P406242	0.915	0.447	0.25	1.236	Spdyb	Mus musculus speedy homolog B (Drosophila) (Spdyb), mRNA [NM_029048]
A_52_P623538	1.773	1.556	0.254	0.856	Rab23	Mus musculus RAB23, member RAS oncogene family (Rab23), mRNA [NM_008999]
A_51_P407323	0.569	0.491	0.254	0.896	F5	Mus musculus coagulation factor V (F5), mRNA [NM_007976]
A_52_P250555	0.576	0.947	0.258	0.883	BU562039	AGENCOURT_10279634 NIH_MGC_144 Mus musculus cDNA clone IMAGE:6593341 5', mRNA sequence [BU562039]
A_51_P283639	0.398	0.66	0.258	0.624	Sec23ip	Mus musculus Sec23 interacting protein (Sec23ip), mRNA [NM_001029982]
A_51_P140140	0.061	0.15	0.259	1.744	1500019G21Rik	Mus musculus RIKEN cDNA 1500019G21 gene (1500019G21Rik), mRNA [NM_024172]
A_51_P145785	0.471	9.421	0.261	1.825	Ambp	Mus musculus alpha 1 microglobulin/bikunin (Ambp), mRNA [NM_007443]
A_52_P315369	0.06	0.334	0.261	2.041	Cyb5r1	Mus musculus cytochrome b5 reductase 1 (Cyb5r1), mRNA [NM_028057]
A_51_P172752	1.4	1.584	0.262	0.735	Gpatc4	Mus musculus G patch domain containing 4 (Gpatc4), mRNA [NM_025663]
A_52_P676108	0.909	1.372	0.262	0.827	Rnaseh2a	Mus musculus ribonuclease H2, large subunit (Rnaseh2a), mRNA [NM_027187]
A_51_P186956	0.114	0.104	0.262	1.382	Adam2	Mus musculus a disintegrin and metallopeptidase domain 2 (Adam2), mRNA [NM_009618]
A_52_P472486	3.065	0.375	0.266	0.189	Cyp2b10	Mus musculus cytochrome P450, family 2, subfamily b, polypeptide 10 (Cyp2b10), transcript variant 2, mRNA [NM_009999]
A_52_P86892	0.486	0.646	0.266	0.664	G630049C14Rik	Mus musculus RIKEN cDNA G630049C14 gene (G630049C14Rik), mRNA [NM_175024]
A_51_P408082	0.089	1.427	0.266	0.583	Apoa1	Mus musculus apolipoprotein A-I (Apoa1), mRNA [NM_009692]
A_51_P358765	0.632	3.347	0.266	2.419	Spp1	Mus musculus secreted phosphoprotein 1 (Spp1), mRNA [NM_009263]
A_52_P489979	1.381	1.599	0.268	1.07	Gse1	Mus musculus genetic suppressor element 1 (Gse1), mRNA [NM_198671]
A_51_P139108	0.105	0.338	0.268	1.093	Cpxm1	Mus musculus carboxypeptidase X 1 (M14 family) (Cpxm1), mRNA [NM_019696]
A_51_P151307	0.906	0.894	0.268	0.48	4930589M24Rik	PREDICTED: Mus musculus RIKEN cDNA 4930589M24 gene, transcript variant 2 (4930589M24Rik), mRNA [XM_991491]
A_51_P382618	0.378	1.372	0.268	3.663	Casp3	Mus musculus caspase 3 (Casp3), mRNA [NM_009810]
A_51_P169173	0.304	0.551	0.271	0.838	Cdkn1b	Mus musculus cyclin-dependent kinase inhibitor 1B (P27) (Cdkn1b), mRNA [NM_009875]
A_51_P380129	0.219	0.498	0.272	0.516	Dnase2a	Mus musculus adult male cecum cDNA, RIKEN full-length enriched library, clone:9130026D18 product:syntrophin associated serine/threonine kinase, full insert sequence. [AK018651]
A_51_P264685	0.163	0.499	0.272	0.58	Whrn	Mus musculus adult male hypothalamus cDNA, RIKEN full-length enriched library, clone:A230098N07 product:hypothetical protein, full insert sequence. [AK039124]
A_51_P490456	1.168	2.263	0.275	0.649	Cidec	Mus musculus cell death-inducing DFFA-like effector c (Cidec), mRNA [NM_178373]
A_52_P957500	0.706	1.637	0.275	1.021	BF719154	BF719154 mab33d12.x1 Soares_NMEBA_branchial_arch Mus musculus cDNA clone IMAGE:3972143 3', mRNA sequence [BF719154]
A_51_P246345	1.578	0.916	0.277	0.168	Myl7	Mus musculus myosin, light polypeptide 7, regulatory (Myl7), mRNA [NM_022879]
A_51_P116130	0.07	0.325	0.278	1.548	Ube2g2	Mus musculus ubiquitin-conjugating enzyme E2G 2 (Ube2g2), mRNA [NM_019803]
A_51_P136233	0.257	0.756	0.28	0.717	Kras	Mus musculus v-Ki-ras2 Kirsten rat sarcoma viral oncogene homolog (Kras), mRNA [NM_021284]
A_51_P137042	0.476	0.252	0.281	0.419	BC089491	Mus musculus cDNA sequence BC089491 (BC089491), mRNA [NM_175033]
A_52_P669843	0.055	0.522	0.281	2.172	Arih2	Mus musculus ariadne homolog 2 (Drosophila) (Arih2), mRNA [NM_011790]
A_51_P408082	0.089	1.427	0.282	0.583	Apoa1	Mus musculus apolipoprotein A-I (Apoa1), mRNA [NM_009692]
A_52_P549977	0.241	0.758	0.283	0.793	2510049I19Rik	Mus musculus RIKEN cDNA 2510049I19 gene (2510049I19Rik), mRNA [NM_026455]
A_51_P442053	0.245	0.568	0.285	0.65	Ptdss1	Mus musculus phosphatidylserine synthase 1 (Ptdss1), mRNA [NM_008959]
A_52_P557156	0.206	0.837	0.285	0.494	Tmtc2	Mus musculus transmembrane and tetratricopeptide repeat containing 2 (Tmtc2), mRNA [NM_177368]
A_51_P452352	0.207	0.449	0.285	0.581	Nnp1	Mus musculus novel nuclear protein 1 (Nnp1), mRNA [NM_010925]
A_52_P182919	0.079	0.742	0.285	3.135	Steap4	Mus musculus STEAP family member 4 (Steap4), mRNA [NM_054098]
A_52_P234729	2.446	1.729	0.286	0.834	Pkd2	Mus musculus polycystic kidney disease 2 (Pkd2), mRNA [NM_008861]
A_51_P375138	2.281	1.715	0.286	0.243	Cd36	Mus musculus CD36 antigen mRNA, complete cds. [L23108]
A_51_P135753	0	1.013	0.286	2.016	AK087180	Mus musculus 0 day neonate lung cDNA, RIKEN full-length enriched library, clone:E030032H07 product:unclassifiable, full insert sequence. [AK087180]
A_52_P30451	1.331	2.109	0.289	1.371	Ppp1r3c	Mus musculus protein phosphatase 1, regulatory (inhibitor) subunit 3C (Ppp1r3c), mRNA [NM_016854]
A_52_P193161	1.254	0.81	0.29	0.151	Fgf12	Mus musculus fibroblast growth factor 12 (Fgf12), transcript variant 1, mRNA [NM_183064]
A_51_P286527	1.203	1.44	0.29	0.97	Itgb1	Mus musculus integrin beta 1 (fibronectin receptor beta) (Itgb1), mRNA [NM_010578]
A_51_P444645	0.425	0.887	0.29	0.832	Lect1	Mus musculus leukocyte cell derived chemotaxin 1 (Lect1), mRNA [NM_010701]
A_51_P136233	0.257	0.756	0.29	0.717	Kras	Mus musculus v-Ki-ras2 Kirsten rat sarcoma viral oncogene homolog (Kras), mRNA [NM_021284]
A_51_P374752	1.07	1.869	0.29	0.544	Rbp4	Mus musculus retinol binding protein 4, plasma (Rbp4), mRNA [NM_011255]
A_52_P981697	1.49	1.666	0.292	0.328	C330011K17Rik	Mus musculus RIKEN cDNA C330011K17 gene (C330011K17Rik), mRNA [NM_177712]
A_52_P627068	0.061	0.279	0.296	3.322	Disp2	Mus musculus dispatched homolog 2 (Drosophila) (Disp2), mRNA [NM_170593]
A_51_P212741	0.432	0.921	0.297	1.091	Scn2b	Mus musculus sodium channel, voltage-gated, type II, beta (Scn2b), mRNA [NM_001014761]
A_52_P369581	0.362	0.436	0.297	0.754	Atm	Mus musculus ataxia telangiectasia mutated homolog (human) (Atm), mRNA [NM_007499]
A_51_P136233	0.257	0.756	0.299	0.717	Kras	Mus musculus v-Ki-ras2 Kirsten rat sarcoma viral oncogene homolog (Kras), mRNA [NM_021284]
A_51_P136233	0.257	0.756	0.299	0.717	Kras	Mus musculus v-Ki-ras2 Kirsten rat sarcoma viral oncogene homolog (Kras), mRNA [NM_021284]
A_52_P30248	0.949	0.726	0.299	0.364	AK041802	Mus musculus 3 days neonate thymus cDNA, RIKEN full-length enriched library, clone:A630039C19 product:unclassifiable, full insert sequence. [AK041802]
A_52_P594049	0.301	0.232	0.299	0.516	Actr5	Mus musculus ARP5 actin-related protein 5 homolog (yeast) (Actr5), mRNA [NM_175419]
A_52_P574974	1.646	0.534	0.3	0.205	Mesdc2	Mus musculus mesoderm development candiate 2 (Mesdc2), mRNA [NM_023403]
A_51_P169173	0.304	0.551	0.301	0.838	Cdkn1b	Mus musculus cyclin-dependent kinase inhibitor 1B (P27) (Cdkn1b), mRNA [NM_009875]
A_52_P557010	0.362	0.545	0.301	0.634	Nasp	Mus musculus nuclear autoantigenic sperm protein (histone-binding) (Nasp), mRNA [NM_016777]
A_51_P115655	0.94	0.991	0.303	1.503	Iqcd	Mus musculus IQ motif containing D (Iqcd), mRNA [NM_029408]
A_52_P296338	0.057	0.583	0.303	1.451	Galntl4	Mus musculus UDP-N-acetyl-alpha-D-galactosamine:polypeptide N-acetylgalactosaminyltransferase-like 4 (Galntl4), mRNA [NM_173739]
A_52_P10641	0.156	0.289	0.303	0.587	Bcr	PREDICTED: Mus musculus breakpoint cluster region homolog, transcript variant 2 (Bcr), mRNA [XM_898043]
A_52_P2659	0.055	0.419	0.303	3.005	A_52_P2659	Unknown
A_51_P136233	0.257	0.756	0.304	0.717	Kras	Mus musculus v-Ki-ras2 Kirsten rat sarcoma viral oncogene homolog (Kras), mRNA [NM_021284]
A_51_P308912	0.219	0.914	0.304	0.431	1110037P11Rik	Mus musculus RIKEN cDNA 1110037P11 gene (1110037P11Rik), mRNA [NM_026831]
A_51_P512969	0.471	0.864	0.306	0.135	Cilp2	PREDICTED: Mus musculus cartilage intermediate layer protein 2 (Cilp2), mRNA [XM_146393]
A_51_P416080	0.776	1.179	0.306	0.704	Stxbp6	Mus musculus syntaxin binding protein 6 (amisyn) (Stxbp6), mRNA [NM_144552]
A_52_P10683	0.292	0.7	0.306	1.158	Hist1h1d	Mus musculus histone 1, H1d (Hist1h1d), mRNA [NM_145713]
A_52_P80414	0.804	0.599	0.306	0.894	9130023H24Rik	Mus musculus 12 days embryo spinal ganglion cDNA, RIKEN full-length enriched library, clone:D130085G03 product:similar to MSZF76 (FRAGMENT) [Mus musculus], full insert sequence. [AK084086]
A_52_P614832	0.552	0.852	0.306	0.393	C030002C11Rik	Mus musculus RIKEN cDNA C030002C11 gene, mRNA (cDNA clone IMAGE:6842978), partial cds. [BC058715]
A_51_P401894	0.858	2.499	0.308	1.369	Nppc	Mus musculus natriuretic peptide precursor type C (Nppc), mRNA [NM_010933]
A_52_P401504	1.546	1.552	0.308	1.291	Thbs4	Mus musculus thrombospondin 4 (Thbs4), mRNA [NM_011582]
A_51_P136233	0.257	0.756	0.31	0.717	Kras	Mus musculus v-Ki-ras2 Kirsten rat sarcoma viral oncogene homolog (Kras), mRNA [NM_021284]
A_51_P241426	0.142	0.321	0.31	0.954	Gfra4	Mus musculus glial cell line derived neurotrophic factor family receptor alpha 4 (Gfra4), mRNA [NM_020014]
A_52_P601950	0.235	0.246	0.31	0.664	Syne2	Mus musculus 13 days embryo lung cDNA, RIKEN full-length enriched library, clone:D430041G10 product:NUANCE (Fragment) homolog [Mus musculus], full insert sequence. [AK052521]
A_52_P496655	0.8	0.715	0.311	0.604	Leprotl1	Mus musculus leptin receptor overlapping transcript-like 1 (Leprotl1), mRNA [NM_026609]
A_51_P108408	0.264	0.853	0.313	1.061	Bpgm	Mus musculus 2,3-bisphosphoglycerate mutase (Bpgm), mRNA [NM_007563]
A_52_P9347	0.279	0.268	0.313	0.799	Ddx23	Mus musculus DEAD (Asp-Glu-Ala-Asp) box polypeptide 23, mRNA (cDNA clone MGC:54908 IMAGE:5321607), complete cds. [BC049928]
A_52_P632142	0.654	0.907	0.314	1.365	Dlgap2	Mus musculus discs, large (Drosophila) homolog-associated protein 2 (Dlgap2), mRNA [NM_172910]
A_52_P287992	0.109	0.694	0.314	1.231	Lrrc35	Mus musculus leucine rich repeat containing 35 (Lrrc35), mRNA [NM_173038]
A_51_P235945	1.051	2.695	0.315	0.786	Hp	Mus musculus haptoglobin (Hp), mRNA [NM_017370]
A_51_P352572	0.911	1.083	0.315	0.474	Clcnkb	Mus musculus chloride channel Kb (Clcnkb), mRNA [NM_019701]
A_51_P232355	0.174	0.543	0.317	0.951	Psmc5	Mus musculus protease (prosome, macropain) 26S subunit, ATPase 5 (Psmc5), mRNA [NM_008950]
A_52_P438957	0.127	0.306	0.317	0.961	Rrbp1	PREDICTED: Mus musculus ribosome binding protein 1, transcript variant 1 (Rrbp1), mRNA [XM_622097]
A_51_P335104	0.949	0.539	0.318	0.164	1110030E23Rik	Mus musculus 3 days neonate thymus cDNA, RIKEN full-length enriched library, clone:A630088N05 product:hypothetical Haem peroxidase, plant/fungal/bacterial containing protein, full insert sequence. [AK153779]
A_52_P649724	2.048	1.443	0.318	1.098	Smyd3	Mus musculus SET and MYND domain containing 3 (Smyd3), mRNA [NM_027188]
A_52_P460308	0.207	0.342	0.318	1.18	Wdr42a	Mus musculus WD repeat domain 42A (Wdr42a), mRNA [NM_153555]
A_52_P50325	0.682	1.051	0.318	0.305	Arhgdig	Mus musculus Rho GDP dissociation inhibitor (GDI) gamma (Arhgdig), mRNA [NM_008113]
A_51_P290921	1.163	0.883	0.318	0.412	Sytl2	Mus musculus synaptotagmin-like 2 (Sytl2), transcript variant 4, mRNA [NM_001040087]
A_52_P213932	0.114	0.944	0.319	3.349	Adamts1	Mus musculus a disintegrin-like and metallopeptidase (reprolysin type) with thrombospondin type 1 motif, 1 (Adamts1), mRNA [NM_009621]
A_52_P256279	1.197	1.491	0.32	0.836	Zbtb11	Mus musculus zinc finger and BTB domain containing 11, mRNA (cDNA clone IMAGE:6485438) [BC055403]
A_52_P462013	0.403	0.417	0.32	0.919	Cln8	Mus musculus ceroid-lipofuscinosis, neuronal 8 (Cln8), mRNA [NM_012000]
A_52_P109959	0.149	0.241	0.322	1.293	LOC670838	PREDICTED: Mus musculus similar to glioma tumor suppressor candidate region gene 2 (LOC670838), mRNA [XR_003150]
A_51_P351763	0.229	0.238	0.322	0.762	Cd99	Mus musculus 18-day embryo whole body cDNA, RIKEN full-length enriched library, clone:1110061M03 product:Hypothetical glycine-rich region containing protein homolog [Mus musculus], full insert sequence. [AK004342]
A_52_P279068	0.26	0.276	0.323	0.773	Gpatc2	Mus musculus G patch domain containing 2 (Gpatc2), mRNA [NM_026367]
A_51_P136233	0.257	0.756	0.324	0.717	Kras	Mus musculus v-Ki-ras2 Kirsten rat sarcoma viral oncogene homolog (Kras), mRNA [NM_021284]
A_51_P136233	0.257	0.756	0.324	0.717	Kras	Mus musculus v-Ki-ras2 Kirsten rat sarcoma viral oncogene homolog (Kras), mRNA [NM_021284]
A_52_P344978	0.251	0.59	0.324	0.869	LOC636685	PREDICTED: Mus musculus hypothetical LOC636685 (LOC636685), mRNA [XR_003344]
A_52_P387467	0.356	0.563	0.324	0.747	LOC620807	PREDICTED: Mus musculus similar to Major urinary protein 4 precursor (MUP 4) (LOC620807), mRNA [XM_885194]
A_51_P169588	0.12	0.303	0.324	0.379	Dhx38	Mus musculus DEAH (Asp-Glu-Ala-His) box polypeptide 38 (Dhx38), mRNA [NM_178380]
A_52_P290926	0.317	0.713	0.325	0.696	Dhrs7c	Mus musculus dehydrogenase/reductase (SDR family) member 7C (Dhrs7c), mRNA [NM_001013013]
A_51_P382618	0.378	1.372	0.325	3.663	Casp3	Mus musculus caspase 3 (Casp3), mRNA [NM_009810]
A_52_P16752	0.553	1.708	0.327	0.746	Aox3	Mus musculus aldehyde oxidase 3 (Aox3), mRNA [NM_023617]
A_51_P133260	0.391	0.76	0.327	0.549	Vsnl1	Mus musculus visinin-like 1 (Vsnl1), mRNA [NM_012038]
A_51_P260692	1.172	1.196	0.328	0.981	4933407C03Rik	Mus musculus adult male testis cDNA, RIKEN full-length enriched library, clone:4933407C03 product:hypothetical PH domain-like/RNI-like structure containing protein, full insert sequence. [AK016712]
A_52_P31577	0.48	1.165	0.328	0.855	Il17ra	Mus musculus interleukin 17 receptor A (Il17ra), mRNA [NM_008359]
A_51_P136233	0.257	0.756	0.328	0.717	Kras	Mus musculus v-Ki-ras2 Kirsten rat sarcoma viral oncogene homolog (Kras), mRNA [NM_021284]
A_51_P126206	0.557	0.669	0.328	0.722	AK083781	Mus musculus 12 days embryo spinal ganglion cDNA, RIKEN full-length enriched library, clone:D130007L03 product:unclassifiable, full insert sequence. [AK083781]
A_52_P5891	0.111	0.523	0.328	1.181	1500005K14Rik	PREDICTED: Mus musculus RIKEN cDNA 1500005K14 gene (1500005K14Rik), mRNA [XM_893392]
A_51_P295848	0.407	0.73	0.328	0.516	Bai1	Mus musculus brain-specific angiogenesis inhibitor 1 (Bai1), mRNA [NM_174991]
A_52_P76931	0.39	0.848	0.329	1.111	Wdhd1	Mus musculus WD repeat and HMG-box DNA binding protein 1 (Wdhd1), mRNA [NM_172598]
A_52_P93354	1.127	0.826	0.329	1.224	4922501C03Rik	Mus musculus RIKEN cDNA 4922501C03 gene, mRNA (cDNA clone IMAGE:30248844), complete cds. [BC064713]
A_52_P14666	0.226	0.597	0.329	0.753	LOC544954	PREDICTED: Mus musculus similar to Heterogeneous nuclear ribonucleoprotein A1 (Helix-destabilizing protein) (Single-strand binding protein) (hnRNP core protein A1) (HDP-1) (Topoisomerase-inhibitor suppressed), transcript variant 1 (LOC544954), mRNA...
A_51_P476820	1.03	1.76	0.329	0.514	Calr3	Mus musculus calreticulin 3 (Calr3), transcript variant 1, mRNA [NM_028500]
A_52_P679105	2.074	1.75	0.331	0.752	Prss23	Mus musculus protease, serine, 23 (Prss23), mRNA [NM_029614]
A_51_P343648	1.322	1.149	0.331	0.896	Tmem163	Mus musculus RIKEN cDNA 2610024A01 gene (2610024A01Rik), mRNA [NM_028135]
A_52_P492901	1.064	1.08	0.331	0.686	Stx4a	Mus musculus syntaxin 4A (placental) (Stx4a), mRNA [NM_009294]
A_51_P422996	0.139	0.718	0.331	1.286	Spred1	Mus musculus sprouty protein with EVH-1 domain 1, related sequence (Spred1), mRNA [NM_033524]
A_51_P169173	0.304	0.551	0.331	0.838	Cdkn1b	Mus musculus cyclin-dependent kinase inhibitor 1B (P27) (Cdkn1b), mRNA [NM_009875]
A_52_P129500	0.397	0.123	0.331	0.346	Me3	Mus musculus adult male pituitary gland cDNA, RIKEN full-length enriched library, clone:5330411L22 product:Hypothetical protein FLJ34862 (Malic enzyme) homolog [Homo sapiens], full insert sequence. [AK133593]
A_51_P259876	2.535	2.085	0.332	0.824	Dock9	Mus musculus dedicator of cytokinesis 9, mRNA (cDNA clone IMAGE:4039377), complete cds. [BC057692]
A_51_P177242	2.304	1.328	0.332	0.63	Unc13b	Mus musculus mRNA for mKIAA4254 protein [AK122422]
A_51_P304876	0.196	0.496	0.332	0.768	D1Pas1	Mus musculus DNA segment, Chr 1, Pasteur Institute 1 (D1Pas1), mRNA [NM_033077]
A_51_P369762	0.19	0.621	0.334	1.013	Itgb1bp3	Mus musculus adult male bone cDNA, RIKEN full-length enriched library, clone:9830111B05 product:integrin beta 1 binding protein 3, full insert sequence. [AK137483]
A_52_P261496	0.263	0.613	0.334	1.1	Gabpb1	Mus musculus GA repeat binding protein, beta 1 (Gabpb1), transcript variant 2, mRNA [NM_010249]
A_52_P320971	0.503	0.648	0.334	0.338	Mt3	Mus musculus metallothionein 3 (Mt3), mRNA [NM_013603]
A_52_P255250	0.184	0.965	0.334	2.061	Rnf103	Mus musculus ring finger protein 103 (Rnf103), mRNA [NM_009543]
A_52_P185119	0.206	0.737	0.336	1.728	2210010C17Rik	Mus musculus adult male stomach cDNA, RIKEN full-length enriched library, clone:2210010C17 product:RIKEN cDNA 2210010C17 gene, full insert sequence. [AK008696]
A_52_P374053	0.648	0.916	0.337	1.555	6330417G02Rik	Mus musculus mRNA for mKIAA4091 protein [AK220482]
A_51_P333526	0.2	0.342	0.337	0.727	Abcd3	Mus musculus ATP-binding cassette, sub-family D (ALD), member 3 (Abcd3), mRNA [NM_008991]
A_51_P333526	0.2	0.342	0.337	0.727	Abcd3	Mus musculus ATP-binding cassette, sub-family D (ALD), member 3 (Abcd3), mRNA [NM_008991]
A_52_P679380	0.042	0.673	0.338	1.21	Glb1	Mus musculus adult male corpora quadrigemina cDNA, RIKEN full-length enriched library, clone:B230342F07 product:galactosidase, beta 1, full insert sequence. [AK046107]
A_52_P366116	0.099	0.512	0.338	1.42	Lrpprc	Mus musculus leucine-rich PPR-motif containing (Lrpprc), mRNA [NM_028233]
A_52_P54906	0.064	0.452	0.338	2.454	LOC672731	PREDICTED: Mus musculus similar to triosephosphate isomerase 1 (LOC672731), mRNA [XR_004464]
A_51_P183051	1.264	1.34	0.339	0.679	Upb1	Mus musculus ureidopropionase, beta (Upb1), mRNA [NM_133995]
A_51_P136233	0.257	0.756	0.339	0.717	Kras	Mus musculus v-Ki-ras2 Kirsten rat sarcoma viral oncogene homolog (Kras), mRNA [NM_021284]
A_52_P558259	0.749	0.668	0.339	0.658	Dtna	Mus musculus dystrobrevin alpha (Dtna), transcript variant 1, mRNA [NM_207650]
A_52_P995597	0.248	0.527	0.339	0.524	Syne2	PREDICTED: Mus musculus synaptic nuclear envelope 2 (Syne2), mRNA [XM_917083]
A_52_P374877	2.836	0.909	0.341	0.148	Scd4	Mus musculus stearoyl-coenzyme A desaturase 4 (Scd4), mRNA [NM_183216]
A_51_P507851	1.419	1.489	0.341	0.91	Gcc1	Mus musculus golgi coiled coil 1 (Gcc1), mRNA [NM_028900]
A_51_P507129	0.825	1.238	0.341	0.885	1110049F12Rik	Mus musculus RIKEN cDNA 1110049F12 gene (1110049F12Rik), mRNA [NM_025411]
A_51_P350748	0.169	0.272	0.341	0.643	Zcchc18	Mus musculus zinc finger, CCHC domain containing 18 (Zcchc18), transcript variant 3, mRNA [NM_025893]
A_52_P16694	1.262	1.284	0.341	0.437	Thoc2	Mus musculus 16 days neonate thymus cDNA, RIKEN full-length enriched library, clone:A130081B02 product:unclassifiable, full insert sequence. [AK038135]
A_51_P382618	0.378	1.372	0.341	3.663	Casp3	Mus musculus caspase 3 (Casp3), mRNA [NM_009810]
A_51_P409010	0.334	0.361	0.342	0.314	Comp	Mus musculus cartilage oligomeric matrix protein (Comp), mRNA [NM_016685]
A_52_P170173	0.442	0.714	0.342	0.364	9330102E08Rik	Mus musculus adult male diencephalon cDNA, RIKEN full-length enriched library, clone:9330102E08 product:unclassifiable, full insert sequence [AK033854]
A_51_P383140	1.268	1.695	0.343	1.192	Slk	Mus musculus STE20-like kinase (yeast) (Slk), mRNA [NM_009289]
A_52_P67212	1.111	1.399	0.343	0.829	2900052N01Rik	Mus musculus adult male hippocampus cDNA, RIKEN full-length enriched library, clone:C630003E24 product:unclassifiable, full insert sequence [AK049847]
A_52_P201033	0.264	0.608	0.343	0.825	NAP113430-1	Unknown
A_52_P98232	0.053	0.178	0.343	1.302	Hira	Mus musculus histone cell cycle regulation defective homolog A (S. cerevisiae) (Hira), transcript variant 1, mRNA [NM_010435]
A_52_P146848	0.992	0.733	0.343	0.544	Hnrpdl	Mus musculus heterogeneous nuclear ribonucleoprotein D-like (Hnrpdl), mRNA [NM_016690]
A_51_P281778	0.36	2.653	0.343	2.557	2210010C17Rik	Mus musculus adult male cecum cDNA, RIKEN full-length enriched library, clone:9130218M03 product:hypothetical Immunoglobulin structure containing protein, full insert sequence [AK033677]
A_52_P74106	1.07	1.054	0.344	0.914	Ighg	Mus musculus Immunoglobulin heavy chain (gamma polypeptide), mRNA (cDNA clone MGC:102659 IMAGE:4015795), complete cds. [BC092269]
A_52_P454183	0.61	1.026	0.344	0.399	Olfml2b	Mus musculus olfactomedin-like 2B (Olfml2b), mRNA [NM_177068]
A_52_P369581	0.362	0.436	0.346	0.754	Atm	Mus musculus ataxia telangiectasia mutated homolog (human) (Atm), mRNA [NM_007499]
A_52_P384508	0.18	0.331	0.346	1.149	Mib2	Mus musculus mindbomb homolog 2 (Drosophila) (Mib2), mRNA [NM_145124]
A_52_P531693	0.671	0.779	0.347	0.536	Pacsin1	Mus musculus protein kinase C and casein kinase substrate in neurons 1 (Pacsin1), mRNA [NM_178365]
A_52_P672960	0.269	0.345	0.348	0.628	Camk4	Mus musculus calcium/calmodulin-dependent protein kinase IV (Camk4), mRNA [NM_009793]
A_52_P11959	0.229	0.435	0.348	1.018	Acat3	Mus musculus acetyl-Coenzyme A acetyltransferase 3 (Acat3), mRNA [NM_153151]
A_52_P275167	0.264	0.405	0.348	1.016	Thex1	Mus musculus three prime histone mRNA exonuclease 1 (Thex1), mRNA [NM_026067]
A_52_P483746	0.35	0.249	0.348	0.885	Kdelc2	Mus musculus KDEL (Lys-Asp-Glu-Leu) containing 2 (Kdelc2), mRNA [NM_212445]
A_51_P117432	0.358	0.611	0.348	0.346	Ube4a	Mus musculus mRNA for mKIAA0126 protein [AK172893]
A_51_P370034	2.409	1.35	0.35	0.151	Spt2	Mus musculus salivary protein 2 (Spt2), mRNA [NM_009268]
A_51_P223686	0.343	0.474	0.35	0.632	Lmo2	Mus musculus LIM domain only 2 (Lmo2), mRNA [NM_008505]
A_51_P463536	0.684	0.652	0.35	0.345	Meox1	Mus musculus mesenchyme homeobox 1 (Meox1), mRNA [NM_010791]
A_51_P408082	0.089	1.427	0.35	0.583	Apoa1	Mus musculus apolipoprotein A-I (Apoa1), mRNA [NM_009692]
A_52_P538447	-0.036	0.124	0.35	1.702	Muted	Mus musculus muted (Muted), mRNA [NM_139063]
A_51_P482051	0.428	1.22	0.351	0.691	Cyp3a16	Mus musculus cytochrome P450, family 3, subfamily a, polypeptide 16 (Cyp3a16), mRNA [NM_007820]
A_51_P136233	0.257	0.756	0.351	0.717	Kras	Mus musculus v-Ki-ras2 Kirsten rat sarcoma viral oncogene homolog (Kras), mRNA [NM_021284]
A_52_P363920	0.133	0.652	0.351	1.231	Psmd2	Mus musculus proteasome (prosome, macropain) 26S subunit, non-ATPase, 2 (Psmd2), mRNA [NM_134101]
A_51_P190262	0.174	0.38	0.351	1.044	Srprb	Mus musculus signal recognition particle receptor, B subunit (Srprb), mRNA [NM_009275]
A_51_P267634	2.026	2.279	0.352	0.816	Tmem142b	Mus musculus transmembrane protein 142B (Tmem142b), mRNA [NM_178751]
A_52_P683211	0.219	0.98	0.352	1.646	LOC546077	PREDICTED: Mus musculus similar to pescadillo homolog 1, containing BRCT domain (LOC546077), mRNA [XR_003347]
A_51_P496031	0.226	0.279	0.352	0.417	Ar	Mus musculus androgen receptor (Ar), mRNA [NM_013476]
A_52_P92347	0.197	1.212	0.352	1.783	Rab5b	Mus musculus adult male intestinal mucosa cDNA, RIKEN full-length enriched library, clone:G630095F06 product:RAB5B, member RAS oncogene family, full insert sequence. [AK144551]
A_51_P104933	0.884	1.413	0.353	0.74	Trub2	Mus musculus TruB pseudouridine (psi) synthase homolog 2 (E. coli) (Trub2), mRNA [NM_145520]
A_52_P641123	0.362	0.445	0.353	1.307	A_52_P641123	Unknown
A_51_P238576	0.722	1.068	0.353	0.396	Cyp4a14	Mus musculus cytochrome P450, family 4, subfamily a, polypeptide 14 (Cyp4a14), mRNA [NM_007822]
A_51_P337246	0.298	0.543	0.353	0.568	Raly	Mus musculus hnRNP-associated with lethal yellow (Raly), mRNA [NM_023130]
A_52_P660064	0.172	0.495	0.353	2.221	1200014J11Rik	Mus musculus RIKEN cDNA 1200014J11 gene (1200014J11Rik), mRNA [NM_025818]
A_51_P375926	1.281	1.035	0.355	1.665	Perq1	Mus musculus PERQ amino acid rich, with GYF domain 1 (Perq1), mRNA [NM_031408]
A_52_P112864	1.151	0.844	0.355	0.745	Tex9	Mus musculus testis expressed gene 9 (Tex9), mRNA [NM_009359]
A_51_P341896	0.949	0.785	0.355	0.757	6430562O15Rik	Mus musculus adult male olfactory brain cDNA, RIKEN full-length enriched library, clone:6430562O15 product:unclassifiable, full insert sequence [AK032482]
A_52_P55719	0.312	0.577	0.355	0.635	Adnp	Mus musculus activity-dependent neuroprotective protein (Adnp), mRNA [NM_009628]
A_52_P238468	0.45	0.802	0.355	1.833	Gipr	Mus musculus 17 days embryo heart cDNA, RIKEN full-length enriched library, clone:I920026D11 product:similar to Gastric inhibitory polypeptide receptor precursor (GIP-R) (Glucose- dependent insulinotropic polypeptide receptor) [Rattus norvegicus], fu...
A_51_P297498	1.743	1.913	0.356	0.158	Sln	Mus musculus sarcolipin (Sln), mRNA [NM_025540]
A_52_P494207	0.451	1.479	0.356	1.134	Itpr2	Mus musculus adult male corpora quadrigemina cDNA, RIKEN full-length enriched library, clone:B230352O10 product:unclassifiable, full insert sequence [AK046210]
A_52_P368167	0.323	0.279	0.356	0.803	2900024O10Rik	Mus musculus RIKEN cDNA 2900024O10 gene (2900024O10Rik), mRNA [NM_028372]
A_51_P317376	0.161	0.598	0.356	1.935	Synpo	Mus musculus adult male hippocampus cDNA, RIKEN full-length enriched library, clone:C630029A17 product:synaptopodin, full insert sequence. [AK141564]
A_51_P375146	2.58	2.072	0.357	0.256	Cd36	Mus musculus CD36 antigen (Cd36), mRNA [NM_007643]
A_51_P172650	1.255	1.174	0.357	1.037	4933406P04Rik	Mus musculus adult male testis cDNA, RIKEN full-length enriched library, clone:4933406P04 product:hypothetical protein, full insert sequence. [AK016707]
A_51_P146941	1.284	1.134	0.357	0.867	Hmgcs1	Mus musculus 3-hydroxy-3-methylglutaryl-Coenzyme A synthase 1 (Hmgcs1), mRNA [NM_145942]
A_51_P163305	0.934	1.084	0.357	0.746	Nudt5	Mus musculus nudix (nucleoside diphosphate linked moiety X)-type motif 5 (Nudt5), mRNA [NM_016918]
A_51_P329084	1.065	0.872	0.357	0.938	Shprh	Mus musculus SNF2 histone linker PHD RING helicase (Shprh), mRNA [NM_172937]
A_51_P324535	0.258	0.471	0.357	0.922	B4galt5	Mus musculus UDP-Gal:betaGlcNAc beta 1,4-galactosyltransferase, polypeptide 5 (B4galt5), mRNA [NM_019835]
A_52_P395397	0.023	0.331	0.357	6.122	Aars	Mus musculus alanyl-tRNA synthetase (Aars), mRNA [NM_146217]
A_52_P451929	0.534	0.711	0.358	1.698	Pira3	Mus musculus paired-Ig-like receptor A3 (Pira3), mRNA [NM_011090]
A_51_P374203	0.283	0.609	0.358	1.158	Cxcl16	Mus musculus chemokine (C-X-C motif) ligand 16 (Cxcl16), mRNA [NM_023158]
A_51_P519048	0.058	0.141	0.358	1.128	ENSMUST00000053683	Mus musculus adult male testis cDNA, RIKEN full-length enriched library, clone:4933409I12 product:hypothetical P-loop containing nucleotide triphosphate hydrolases structure containing protein, full insert sequence. [AK077129]
A_51_P292116	1.753	1.3	0.36	0.61	Ica1	Mus musculus islet cell autoantigen 1 (Ica1), mRNA [NM_010492]
A_51_P512364	0.34	0.56	0.36	0.65	Fus	Mus musculus fusion, derived from t(12;16) malignant liposarcoma (human) (Fus), mRNA [NM_139149]
A_51_P276051	0.134	0.533	0.36	0.846	A930021H16Rik	Mus musculus RIKEN cDNA A930021H16 gene (A930021H16Rik), mRNA [NM_174850]
A_52_P634822	0.308	0.314	0.36	0.751	Nap1l4	Mus musculus nucleosome assembly protein 1-like 4 (Nap1l4), mRNA [NM_008672]
A_52_P76236	0.101	0.532	0.36	1.948	LOC245436	PREDICTED: Mus musculus similar to Stress-70 protein, mitochondrial precursor (75 kDa glucose-regulated protein) (GRP 75) (Peptide-binding protein 74) (PBP74) (P66 MOT) (Mortalin) (LOC245436), mRNA [XM_993224]
A_51_P426195	1.151	8.869	0.36	2.835	Nppb	Mus musculus natriuretic peptide precursor type B (Nppb), mRNA [NM_008726]
A_51_P186899	0.018	0.323	0.36	6.557	Egln1	Mus musculus EGL nine homolog 1 (C. elegans) (Egln1), mRNA [NM_053207]
A_51_P239750	0.495	0.431	0.361	0.273	Inhba	Mus musculus inhibin beta-A (Inhba), mRNA [NM_008380]
A_52_P311297	0.142	0.684	0.361	1.335	Als2	Mus musculus amyotrophic lateral sclerosis 2 (juvenile) homolog (human) (Als2), mRNA [NM_028717]
A_52_P583399	0.187	0.561	0.361	0.721	NAP030690-1	Unknown
A_52_P322962	0.264	0.451	0.361	0.652	NAP018810-001	Unknown
A_51_P207183	0.918	0.364	0.361	0.691	Slc35f1	Mus musculus solute carrier family 35, member F1 (Slc35f1), mRNA [NM_178675]
A_51_P467889	0.257	0.545	0.362	1.166	Nat9	Mus musculus NAT9 (Nat9), mRNA [NM_025400]
A_51_P501990	0.448	0.837	0.362	0.482	4930513D10Rik	Mus musculus adult male testis cDNA, RIKEN full-length enriched library, clone:4930513D10 product:hypothetical Tyrosine protein kinase [AK029728]
A_52_P364776	0.21	0.801	0.362	2.172	Mcm3	Mus musculus minichromosome maintenance deficient 3 (S. cerevisiae) (Mcm3), mRNA [NM_008563]
A_51_P208580	0.053	0.338	0.362	4.345	Gltscr2	Mus musculus glioma tumor suppressor candidate region gene 2 (Gltscr2), mRNA [NM_133831]
A_52_P5652	0.029	0.283	0.362	5.196	Uble1a	Mus musculus ubiquitin-like 1 (sentrin) activating enzyme E1A (Uble1a), mRNA [NM_019748]
A_52_P215170	1.945	0.881	0.364	0.267	Acot4	Mus musculus acyl-CoA thioesterase 4 (Acot4), mRNA [NM_134247]
A_52_P132608	0.045	1.798	0.364	0.954	Slc25a24	Mus musculus solute carrier family 25 (mitochondrial carrier, phosphate carrier), member 24 (Slc25a24), mRNA [NM_172685]
A_51_P424448	1.03	1.109	0.364	0.622	Sumo3	Mus musculus SMT3 suppressor of mif two 3 homolog 3 (yeast) (Sumo3), mRNA [NM_019929]
A_52_P24851	1.08	0.935	0.364	0.934	Pcdhb16	Mus musculus protocadherin beta 16 (Pcdhb16), mRNA [NM_053141]
A_52_P656096	0.198	0.407	0.364	1.056	TC1536898	Unknown
A_52_P386558	0.922	0.793	0.364	0.485	Tanc2	Mus musculus 8 days embryo whole body cDNA, RIKEN full-length enriched library, clone:5730590C14 product:unclassifiable, full insert sequence. [AK019982]
A_52_P590235	0.68	0.625	0.364	0.523	Vars2l	Mus musculus valyl-tRNA synthetase 2-like, mRNA (cDNA clone MGC:67220 IMAGE:5698461), complete cds. [BC057036]
A_51_P286488	0.45	0.694	0.364	0.562	Ier3	Mus musculus immediate early response 3 (Ier3), mRNA [NM_133662]
A_52_P242631	0.104	0.458	0.364	1.774	LOC624621	PREDICTED: Mus musculus similar to kleisin beta isoform 2 (LOC624621), mRNA [XM_973418]
A_52_P460270	0.026	0.477	0.364	2.155	Sec13l1	Mus musculus SEC13-like 1 (S. cerevisiae) (Sec13l1), mRNA [NM_024206]
A_51_P302507	2.123	2.441	0.365	0.908	Sfrs2ip	Mus musculus splicing factor, arginine/serine-rich 2, interacting protein (Sfrs2ip), mRNA [NM_028148]
A_52_P380250	0.12	0.576	0.365	2.586	Gtpbp6	Mus musculus GTP binding protein 6 (putative) (Gtpbp6), mRNA [NM_145147]
A_52_P527748	1.312	1.082	0.366	0.78	Sema3a	Mus musculus sema domain, immunoglobulin domain (Ig), short basic domain, secreted, (semaphorin) 3A (Sema3a), mRNA [NM_009152]
A_51_P376313	0.371	0.97	0.366	1.082	Med8	Mus musculus mediator of RNA polymerase II transcription, subunit 8 homolog (yeast) (Med8), transcript variant 2, mRNA [NM_173719]
A_52_P369581	0.362	0.436	0.366	0.754	Atm	Mus musculus ataxia telangiectasia mutated homolog (human) (Atm), mRNA [NM_007499]
A_51_P506683	0.533	0.284	0.366	0.368	Fbxw7	Mus musculus F-box and WD-40 domain protein 7, archipelago homolog (Drosophila) (Fbxw7), mRNA [NM_080428]
A_51_P255565	1.63	1.273	0.367	0.878	Smarcad1	Mus musculus SWI/SNF-related, matrix-associated actin-dependent regulator of chromatin, subfamily a, containing DEAD/H box 1` (Smarcad1), mRNA [NM_007958]
A_52_P450780	0.416	0.89	0.367	0.656	Tmod3	Mus musculus 8 days embryo whole body cDNA, RIKEN full-length enriched library, clone:5730493J03 product:tropomodulin 3, full insert sequence. [AK017725]
A_52_P645855	0.286	0.752	0.367	1.001	D5Ertd593e	Mus musculus DNA segment, Chr 5, ERATO Doi 593, expressed (D5Ertd593e), mRNA [NM_175096]
A_52_P685666	0.095	0.49	0.367	1.454	Cct3	Mus musculus chaperonin subunit 3 (gamma) (Cct3), mRNA [NM_009836]
A_52_P168496	2.071	1.442	0.367	0.451	Slc1a2	Mus musculus solute carrier family 1 (glial high affinity glutamate transporter), member 2 (Slc1a2), mRNA [NM_011393]
A_51_P319070	0.544	0.838	0.367	0.499	Retsat	Mus musculus retinol saturase (all trans retinol 13,14 reductase) (Retsat), mRNA [NM_026159]
A_51_P243187	0.568	0.595	0.367	0.511	Olfr697	Mus musculus olfactory receptor 697 (Olfr697), mRNA [NM_146599]
A_52_P39505	0.077	0.478	0.367	2.236	C1sb	Mus musculus complement component C1SB (C1sb), mRNA [NM_173864]
A_51_P419086	2.987	1.107	0.369	0.841	Gadd45gip1	Mus musculus growth arrest and DNA-damage-inducible, gamma interacting protein 1 (Gadd45gip1), mRNA [NM_183358]
A_52_P126146	0.83	1.152	0.369	1.157	Riok1	Mus musculus RIO kinase 1 (yeast) (Riok1), mRNA [NM_024242]
A_52_P148703	0.127	0.484	0.369	1.244	NAP017634-001	Unknown
A_51_P344103	0.155	0.777	0.369	1.946	Rplp0	Mus musculus strain BALB/c 60S acidic ribosomal protein P0 mRNA, partial cds. [U89419]
A_52_P134966	1.532	0.57	0.37	0.252	C730034F03Rik	Mus musculus RIKEN cDNA C730034F03 gene (C730034F03Rik), mRNA [NM_176900]
A_51_P100470	0.49	1.152	0.37	0.717	D19Ertd386e	Mus musculus DNA segment, Chr 19, ERATO Doi 386, expressed (D19Ertd386e), mRNA [NM_177464]
A_51_P169173	0.304	0.551	0.37	0.838	Cdkn1b	Mus musculus cyclin-dependent kinase inhibitor 1B (P27) (Cdkn1b), mRNA [NM_009875]
A_51_P191519	0.644	0.81	0.371	0.852	Stard10	Mus musculus START domain containing 10 (Stard10), mRNA [NM_019990]
A_52_P109521	0.197	0.672	0.371	1.304	Aatf	Mus musculus Rb binding protein CHE1 (Che1) mRNA, partial cds; alternatively spliced. [AY306199]
A_51_P425205	0.657	0.635	0.371	1.41	Sod1	Mus musculus superoxide dismutase 1, soluble, mRNA (cDNA clone IMAGE:5697222), partial cds. [BC057074]
A_51_P257314	0.175	0.353	0.371	0.686	D5Ertd579e	PREDICTED: Mus musculus DNA segment, Chr 5, ERATO Doi 579, expressed, transcript variant 1 (D5Ertd579e), mRNA [XM_485595]
A_51_P105445	0.238	0.709	0.371	0.616	Stard4	Mus musculus StAR-related lipid transfer (START) domain containing 4 (Stard4), mRNA [NM_133774]
A_51_P344103	0.155	0.777	0.371	1.946	Rplp0	Mus musculus strain BALB/c 60S acidic ribosomal protein P0 mRNA, partial cds. [U89419]
A_52_P591204	0.072	0.688	0.371	2.074	Brms1	Mus musculus breast cancer metastasis-suppressor 1 (Brms1), mRNA [NM_134155]
A_51_P180452	1.185	1.213	0.372	0.737	Crk	Mus musculus v-crk sarcoma virus CT10 oncogene homolog (avian) (Crk), mRNA [NM_133656]
A_52_P282171	1.395	1.188	0.372	0.82	Sox6	Mus musculus SRY-box containing gene 6 (Sox6), transcript variant 1, mRNA [NM_011445]
A_51_P125535	0.365	0.726	0.372	0.72	Ppp2cb	Mus musculus protein phosphatase 2 (formerly 2A), catalytic subunit, beta isoform (Ppp2cb), mRNA [NM_017374]
A_51_P467505	0.721	1.583	0.374	1.332	Tec	Mus musculus cytoplasmic tyrosine kinase, Dscr28C related (Drosophila) (Tec), mRNA [NM_013689]
A_51_P465772	1.467	1.223	0.374	0.717	Ruvbl1	Mus musculus RuvB-like protein 1 (Ruvbl1), mRNA [NM_019685]
A_51_P451374	0.308	0.908	0.374	1.136	Drbp1	Mus musculus developmentally regulated RNA binding protein 1 (Drbp1), mRNA [NM_153405]
A_52_P347898	0.52	0.534	0.374	0.837	Sost	Mus musculus sclerostin (Sost), mRNA [NM_024449]
A_52_P230904	0.175	0.592	0.374	2.592	Wdr18	Mus musculus WD repeat domain 18 (Wdr18), mRNA [NM_175450]
A_52_P193161	1.254	0.81	0.375	0.151	Fgf12	Mus musculus fibroblast growth factor 12 (Fgf12), transcript variant 1, mRNA [NM_183064]
A_52_P611956	0.428	0.815	0.375	1.382	Atp2c1	Mus musculus ATPase, Ca++-sequestering (Atp2c1), mRNA [NM_175025]
A_52_P444804	0.14	0.646	0.375	1.41	Cars	Mus musculus cysteinyl-tRNA synthetase (Cars), mRNA [NM_013742]
A_51_P432930	0.053	0.452	0.375	2.68	Trappc3	Mus musculus trafficking protein particle complex 3 (Trappc3), mRNA [NM_013718]
A_51_P382618	0.378	1.372	0.375	3.663	Casp3	Mus musculus caspase 3 (Casp3), mRNA [NM_009810]
A_51_P358765	0.632	3.347	0.376	2.419	Spp1	Mus musculus secreted phosphoprotein 1 (Spp1), mRNA [NM_009263]
A_52_P323621	0.057	0.396	0.376	2.828	NAP114258-1	Unknown
A_51_P181746	0.734	0.892	0.378	0.62	Zfyve1	Mus musculus zinc finger, FYVE domain containing 1 (Zfyve1), mRNA [NM_183154]
A_51_P513013	0.311	0.882	0.378	1.3	Rad9b	Mus musculus RAD9 homolog B (S. cerevisiae) (Rad9b), mRNA [NM_144912]
A_52_P714766	0.696	0.858	0.378	1.049	AK032904	Mus musculus 12 days embryo male wolffian duct includes surrounding region cDNA, RIKEN full-length enriched library, clone:6720470G16 product:unclassifiable, full insert sequence. [AK032904]
A_52_P451041	0.433	0.765	0.378	0.746	Ttc1	Mus musculus tetratricopeptide repeat domain 1 (Ttc1), mRNA [NM_133795]
A_51_P344103	0.155	0.777	0.378	1.946	Rplp0	Mus musculus strain BALB/c 60S acidic ribosomal protein P0 mRNA, partial cds. [U89419]
A_51_P508444	1.081	1.082	0.379	0.722	St13	Mus musculus suppression of tumorigenicity 13 (St13), mRNA [NM_133726]
A_52_P633597	0.165	0.395	0.379	1.257	2310015N21Rik	Mus musculus RIKEN cDNA 2310015N21 gene (2310015N21Rik), mRNA [NM_181397]
A_51_P452016	0.431	0.37	0.379	0.668	Cnnm4	Mus musculus cyclin M4 (Cnnm4), mRNA [NM_033570]
A_52_P574668	5.293	4.08	0.38	1.055	Nt5e	Mus musculus 5' nucleotidase, ecto (Nt5e), mRNA [NM_011851]
A_51_P503993	0.849	1.45	0.38	1.426	Bzrap1	Mus musculus benzodiazapine receptor associated protein 1 (Bzrap1), mRNA [NM_172449]
A_52_P161167	0.773	0.792	0.38	0.601	Wdr12	Mus musculus WD repeat domain 12 (Wdr12), mRNA [NM_021312]
A_52_P867427	0.962	0.681	0.38	1.06	Brf1	Mus musculus adult male bone cDNA, RIKEN full-length enriched library, clone:9830168E06 product:unclassifiable, full insert sequence [AK036726]
A_52_P152696	0.769	0.547	0.38	0.507	Zfp617	Mus musculus cDNA clone IMAGE:6510387 [BC080687]
A_51_P344103	0.155	0.777	0.38	1.946	Rplp0	Mus musculus strain BALB/c 60S acidic ribosomal protein P0 mRNA, partial cds. [U89419]
A_52_P600547	0.264	0.522	0.381	0.715	Src	Mus musculus Rous sarcoma oncogene (Src), transcript variant 1, mRNA [NM_009271]
A_52_P272534	0.107	0.271	0.381	1.172	ENSMUST00000049686	Unknown
A_51_P408732	0.314	0.259	0.381	0.4	Phgdh	Mus musculus 3-phosphoglycerate dehydrogenase (Phgdh), mRNA [NM_016966]
A_51_P496031	0.226	0.279	0.381	0.417	Ar	Mus musculus androgen receptor (Ar), mRNA [NM_013476]
A_52_P33192	0.251	0.297	0.381	0.435	Palld	PREDICTED: Mus musculus palladin, cytoskeletal associated protein, transcript variant 1 (Palld), mRNA [XM_204283]
A_51_P213334	0.147	0.506	0.381	2.765	Hdac11	Mus musculus histone deacetylase 11 (Hdac11), mRNA [NM_144919]
A_51_P508775	0.134	0.2	0.383	1.382	Mmp17	Mus musculus matrix metallopeptidase 17 (Mmp17), mRNA [NM_011846]
A_51_P173760	0.557	0.706	0.383	0.493	Actb	Mus musculus actin, beta, cytoplasmic (Actb), mRNA [NM_007393]
A_51_P173760	0.557	0.706	0.383	0.493	Actb	Mus musculus actin, beta, cytoplasmic (Actb), mRNA [NM_007393]
A_52_P81461	1.783	1.392	0.384	0.837	Mgea5	Mus musculus meningioma expressed antigen 5 (hyaluronidase) (Mgea5), mRNA [NM_023799]
A_52_P641195	1.839	1.251	0.384	0.358	1700029J07Rik	Mus musculus RIKEN cDNA 1700029J07 gene (1700029J07Rik), mRNA [NM_001033148]
A_51_P344103	0.155	0.777	0.384	1.946	Rplp0	Mus musculus strain BALB/c 60S acidic ribosomal protein P0 mRNA, partial cds. [U89419]
A_51_P344103	0.155	0.777	0.384	1.946	Rplp0	Mus musculus strain BALB/c 60S acidic ribosomal protein P0 mRNA, partial cds. [U89419]
A_52_P482090	0.356	1	0.385	0.98	Pnp	Mus musculus purine-nucleoside phosphorylase (Pnp), mRNA [NM_013632]
A_52_P1060328	1.281	0.943	0.385	0.876	Fyttd1	Mus musculus 16 days neonate thymus cDNA, RIKEN full-length enriched library, clone:A130027M21 product:unclassifiable, full insert sequence. [AK037583]
A_51_P518864	0.464	0.798	0.385	0.634	4932411E22Rik	Mus musculus RIKEN cDNA 4932411E22 gene (4932411E22Rik), mRNA [NM_172534]
A_52_P795611	0.647	1.201	0.385	0.461	AK085074	Mus musculus 13 days embryo lung cDNA, RIKEN full-length enriched library, clone:D430033K11 product:unclassifiable, full insert sequence. [AK085074]
A_51_P173760	0.557	0.706	0.385	0.493	Actb	Mus musculus actin, beta, cytoplasmic (Actb), mRNA [NM_007393]
A_51_P344103	0.155	0.777	0.385	1.946	Rplp0	Mus musculus strain BALB/c 60S acidic ribosomal protein P0 mRNA, partial cds. [U89419]
A_52_P385606	0.082	0.376	0.385	2.3	Ckb	Mus musculus creatine kinase, brain (Ckb), mRNA [NM_021273]
A_52_P956633	0.334	0.632	0.386	0.818	A_52_P956633	Unknown
A_52_P585794	0.108	0.301	0.386	1.127	Zfp629	Mus musculus zinc finger protein 629 (Zfp629), mRNA [NM_177226]
A_52_P412506	0.444	0.687	0.386	0.49	Mup5	Mus musculus major urinary protein 5 (Mup5), mRNA [NM_008649]
A_52_P168028	0.591	1.24	0.386	1.741	Lss	Mus musculus lanosterol synthase (Lss), mRNA [NM_146006]
A_51_P254541	0.124	0.342	0.386	1.894	Bax	Mus musculus Bcl2-associated X protein (Bax), mRNA [NM_007527]
A_51_P214631	1.824	2.056	0.388	0.994	Adrm1	Mus musculus adhesion regulating molecule 1 (Adrm1), mRNA [NM_019822]
A_52_P492081	0.403	0.493	0.388	0.749	Dusp16	Mus musculus dual specificity phosphatase 16 (Dusp16), transcript variant 1, mRNA [NM_130447]
A_51_P173760	0.557	0.706	0.388	0.493	Actb	Mus musculus actin, beta, cytoplasmic (Actb), mRNA [NM_007393]
A_52_P227267	0.086	0.398	0.388	1.975	Atp1a2	Mus musculus ATPase, Na+/K+ transporting, alpha 2 polypeptide (Atp1a2), mRNA [NM_178405]
A_51_P219822	0.682	0.745	0.389	0.754	Pigm	Mus musculus phosphatidylinositol glycan anchor biosynthesis, class M (Pigm), mRNA [NM_026234]
A_51_P483739	1.391	1.355	0.389	0.906	Bzw1	Mus musculus basic leucine zipper and W2 domains 1 (Bzw1), mRNA [NM_025824]
A_51_P401377	0.699	1.082	0.389	0.731	Pus1	Mus musculus pseudouridine synthase 1 (Pus1), transcript variant 2, mRNA [NM_019700]
A_52_P453469	0.73	1.163	0.389	0.482	4933404M19Rik	Mus musculus adult male testis cDNA, RIKEN full-length enriched library, clone:4933404M19 product:hypothetical protein, full insert sequence [AK160258]
A_51_P173760	0.557	0.706	0.389	0.493	Actb	Mus musculus actin, beta, cytoplasmic (Actb), mRNA [NM_007393]
A_51_P173760	0.557	0.706	0.389	0.493	Actb	Mus musculus actin, beta, cytoplasmic (Actb), mRNA [NM_007393]
A_52_P492062	0.029	0.342	0.389	4.712	LOC627563	PREDICTED: Mus musculus similar to L-lactate dehydrogenase A chain (LDH-A) (LDH muscle subunit) (LDH-M) (LOC627563), mRNA [XR_004049]
A_52_P683038	0.458	0.473	0.39	0.289	Rnf170	Mus musculus ring finger protein 170, mRNA (cDNA clone IMAGE:5027688), complete cds. [BC031383]
A_52_P161762	1.284	1.281	0.39	0.745	Aftph	Mus musculus aftiphilin (Aftph), mRNA [NM_181411]
A_51_P275496	0.355	0.751	0.39	0.886	BC026762	Mus musculus cDNA clone IMAGE:5065404 [BC029971]
A_51_P462657	0.517	0.74	0.39	0.657	Pou3f3	Mus musculus POU domain, class 3, transcription factor 3 (Pou3f3), mRNA [NM_008900]
A_51_P438820	0.9	0.91	0.39	0.347	Pycard	Mus musculus PYD and CARD domain containing (Pycard), mRNA [NM_023258]
A_51_P464234	0.334	0.382	0.39	0.568	Fkbp2	Mus musculus FK506 binding protein 2 (Fkbp2), mRNA [NM_008020]
A_51_P344103	0.155	0.777	0.39	1.946	Rplp0	Mus musculus strain BALB/c 60S acidic ribosomal protein P0 mRNA, partial cds. [U89419]
A_52_P821110	0.015	0.273	0.39	1.994	Opa3	Mus musculus NOD-derived CD11c +ve dendritic cells cDNA, RIKEN full-length enriched library, clone:F630111F05 product:similar to Optic atrophy 3 protein [Homo sapiens], full insert sequence. [AK154917]
A_52_P371946	0.093	0.604	0.39	2.156	Itgb4bp	Mus musculus integrin beta 4 binding protein (Itgb4bp), mRNA [NM_010579]
A_52_P217211	0.712	1.476	0.392	0.78	Sertad1	Mus musculus SERTA domain containing 1 (Sertad1), mRNA [NM_018820]
A_51_P518156	0.521	1.372	0.392	1.02	4930553D19Rik	Mus musculus adult male testis cDNA, RIKEN full-length enriched library, clone:4930553D19 product:hypothetical MAS20 protein import receptor signature containing protein, full insert sequence. [AK016101]
A_52_P318053	0.403	0.758	0.392	0.781	NAP096295-001	Unknown
A_52_P476902	0.788	0.69	0.392	0.719	Chd6	Mus musculus chromodomain helicase DNA binding protein 6 (Chd6), mRNA [NM_173368]
A_51_P173760	0.557	0.706	0.392	0.493	Actb	Mus musculus actin, beta, cytoplasmic (Actb), mRNA [NM_007393]
A_52_P476484	1.868	1.931	0.393	0.688	D19Bwg1357e	Mus musculus DNA segment, Chr 19, Brigham & Women's Genetics 1357 expressed (D19Bwg1357e), mRNA [NM_177474]
A_52_P462106	0.776	1.152	0.393	0.984	Snx15	Mus musculus cDNA, RIKEN full-length enriched library, clone:G130202K10 product:sorting nexin 15, full insert sequence [AK165527]
A_51_P106294	0.315	0.754	0.393	1.232	Gck	Mus musculus glucokinase (Gck), mRNA [NM_010292]
A_52_P87118	0.483	0.722	0.393	0.688	NAP029546-1	Unknown
A_52_P648246	0.236	0.442	0.393	0.706	LOC435616	PREDICTED: Mus musculus similar to THO complex subunit 4 (Tho4) (RNA and export factor binding protein 1) (REF1-I) (Ally of AML-1 and LEF-1) (Aly/REF), transcript variant 1 (LOC435616), mRNA [XM_487586]
A_51_P316733	0.714	0.422	0.393	0.736	Ddhd2	Mus musculus 16 days neonate cerebellum cDNA, RIKEN full-length enriched library, clone:9630007F03 product:weakly similar to CDNA FLJ13156 FIS, CLONE NT2RP3003490, WEAKLY SIMILAR TO HOMO SAPIENS PUTATIVE PHOSPHOLIPASE (UNKNOWN) (PROTEIN FOR MGC:16854)...
A_51_P485458	0.433	0.239	0.393	0.95	Txlna	Mus musculus taxilin alpha (Txlna), mRNA [NM_001005506]
A_51_P460734	0.963	1.28	0.394	1.098	Prkcd	Mus musculus protein kinase C, delta (Prkcd), mRNA [NM_011103]
A_51_P143528	0.536	1.125	0.394	0.874	Zfp184	Mus musculus zinc finger protein 184 (Kruppel-like) (Zfp184), mRNA [NM_183014]
A_52_P648203	0.257	0.669	0.394	0.702	LOC545091	PREDICTED: Mus musculus similar to Heterogeneous nuclear ribonucleoprotein A1 (Helix-destabilizing protein) (Single-strand binding protein) (hnRNP core protein A1) (HDP-1) (Topoisomerase-inhibitor suppressed), transcript variant 1 (LOC545091), mRNA...
A_51_P431329	0.33	0.298	0.394	0.496	Car3	Mus musculus carbonic anhydrase 3 (Car3), mRNA [NM_007606]
A_52_P479269	0.527	0.749	0.394	0.595	Sdc1	Mus musculus syndecan 1 (Sdc1), mRNA [NM_011519]
A_51_P145404	0.05	0.178	0.394	3.126	Tuba3	Mus musculus tubulin, alpha 3 (Tuba3), mRNA [NM_009446]
A_52_P55719	0.312	0.577	0.395	0.635	Adnp	Mus musculus activity-dependent neuroprotective protein (Adnp), mRNA [NM_009628]
A_51_P236042	0.248	0.522	0.395	1.253	Plcb3	Mus musculus phospholipase C, beta 3 (Plcb3), mRNA [NM_008874]
A_51_P316871	1.111	1.982	0.395	0.596	Srpx	Mus musculus sushi-repeat-containing protein (Srpx), mRNA [NM_016911]
A_52_P116134	0.063	0.364	0.395	1.733	Aldh2	Mus musculus aldehyde dehydrogenase 2, mitochondrial (Aldh2), mRNA [NM_009656]
A_51_P344103	0.155	0.777	0.395	1.946	Rplp0	Mus musculus strain BALB/c 60S acidic ribosomal protein P0 mRNA, partial cds. [U89419]
A_52_P36616	0.101	0.487	0.395	2.226	Cul4a	Mus musculus cullin 4A (Cul4a), mRNA [NM_146207]
A_51_P172692	0.765	0.631	0.397	0.316	Copg2	Mus musculus coatomer protein complex, subunit gamma 2 (Copg2), mRNA [NM_017478]
A_52_P56698	0.22	0.33	0.397	0.776	1700112N15Rik	Mus musculus RIKEN cDNA 1700112N15 gene (1700112N15Rik), mRNA [NM_172808]
A_52_P468023	2.131	2.236	0.397	0.419	Aldob	Mus musculus aldolase 2, B isoform (Aldob), mRNA [NM_144903]
A_52_P409900	0.45	0.62	0.397	0.588	Golph4	Mus musculus golgi phosphoprotein 4 (Golph4), mRNA [NM_175193]
A_51_P338067	2.224	2.125	0.398	0.8	Mtm1	Mus musculus X-linked myotubular myopathy gene 1 (Mtm1), mRNA [NM_019926]
A_51_P207591	1.562	1.652	0.398	0.858	Anxa8	Mus musculus annexin A8 (Anxa8), mRNA [NM_013473]
A_52_P44824	1.245	1.255	0.398	0.675	Gngt2	Mus musculus guanine nucleotide binding protein (G protein), gamma transducing activity polypeptide 2 (Gngt2), transcript variant 1, mRNA [NM_023121]
A_51_P193612	0.339	0.891	0.398	1.068	Myh10	Mus musculus myosin, heavy polypeptide 10, non-muscle (Myh10), mRNA [NM_175260]
A_51_P334209	0.355	0.862	0.398	1.017	Eya2	Mus musculus eyes absent 2 homolog (Drosophila) (Eya2), mRNA [NM_010165]
A_51_P125535	0.365	0.726	0.398	0.72	Ppp2cb	Mus musculus protein phosphatase 2 (formerly 2A), catalytic subunit, beta isoform (Ppp2cb), mRNA [NM_017374]
A_51_P314487	0.185	0.387	0.398	0.905	Polr3h	Mus musculus polymerase (RNA) III (DNA directed) polypeptide H (Polr3h), mRNA [NM_030229]
A_52_P346062	0.436	0.571	0.398	0.529	2410001C21Rik	Mus musculus RIKEN cDNA 2410001C21 gene (2410001C21Rik), mRNA [NM_025542]
A_51_P174864	0.153	0.436	0.398	1.706	Rnf41	Mus musculus 10 days neonate cortex cDNA, RIKEN full-length enriched library, clone:A830090H13 product:FETAL LIVER RING FINGER PROTEIN homolog [Mus musculus], full insert sequence. [AK044103]
A_52_P299505	0.29	0.746	0.399	0.944	Eef1a1	Mus musculus eukaryotic translation elongation factor 1 alpha 1 (Eef1a1), mRNA [NM_010106]
A_52_P54325	0.356	0.377	0.399	0.471	6720456H20Rik	Mus musculus RIKEN cDNA 6720456H20 gene (6720456H20Rik), mRNA [NM_172600]
A_51_P173760	0.557	0.706	0.399	0.493	Actb	Mus musculus actin, beta, cytoplasmic (Actb), mRNA [NM_007393]
A_51_P381178	0.752	0.842	0.399	0.578	Btbd4	Mus musculus adult male hypothalamus cDNA, RIKEN full-length enriched library, clone:A230080K23 product:similar to DJ583P15.7.2 (NOVEL ZINC FINGER PROTEIN SIMILAR TO RAT RIN ZF) (FRAGMENT) [Homo sapiens], full insert sequence. [AK038975]
A_51_P344103	0.155	0.777	0.399	1.946	Rplp0	Mus musculus strain BALB/c 60S acidic ribosomal protein P0 mRNA, partial cds. [U89419]
A_51_P247591	0.028	0.244	0.399	2.922	Aamp	Mus musculus angio-associated migratory protein (Aamp), mRNA [NM_146110]
A_52_P480620	0.438	0.348	0.399	3.456	Tcra	Mus musculus 16 days neonate thymus cDNA, RIKEN full-length enriched library, clone:A130010C18 product:unclassifiable, full insert sequence [AK037357]
A_52_P278047	1.277	1.14	0.4	1.241	Padi4	Mus musculus peptidyl arginine deiminase, type IV (Padi4), mRNA [NM_011061]
A_52_P682020	0.593	0.762	0.4	0.709	Fpgt	Mus musculus fucose-1-phosphate guanylyltransferase, mRNA (cDNA clone MGC:129333 IMAGE:40047378), complete cds. [BC110552]
A_51_P407406	0.223	0.535	0.4	1.228	Rab8a	Mus musculus RAB8A, member RAS oncogene family (Rab8a), mRNA [NM_023126]
A_52_P972993	-0.334	0.447	0.4	1.417	TC1511483	Q8NH31 (Q8NH31) Seven transmembrane helix receptor, partial (6%) [TC1511483]
A_52_P601829	0.32	0.498	0.4	0.548	AK035485	Mus musculus adult male urinary bladder cDNA, RIKEN full-length enriched library, clone:9530055M18 product:unclassifiable, full insert sequence. [AK035485]
A_52_P847000	0.36	0.592	0.4	0.594	Tro	Mus musculus trophinin (Tro), transcript variant 3, mRNA [NM_019548]
A_51_P358765	0.632	3.347	0.4	2.419	Spp1	Mus musculus secreted phosphoprotein 1 (Spp1), mRNA [NM_009263]
A_51_P148597	1.948	1.922	0.402	0.921	Prpf18	Mus musculus PRP18 pre-mRNA processing factor 18 homolog (yeast) (Prpf18), mRNA [NM_026045]
A_52_P627111	1.414	1.601	0.402	1.293	Cd226	Mus musculus CD226 antigen (Cd226), transcript variant 1, mRNA [NM_178687]
A_52_P624107	1.198	1.404	0.402	0.868	MGC107533	Mus musculus similar to Eukaryotic translation initiation factor 1A (eIF-1A) (eIF-4C), mRNA (cDNA clone MGC:107533 IMAGE:30009159), complete cds. [BC094938]
A_52_P516893	0.556	0.744	0.402	0.847	Zfp35	Mus musculus zinc finger protein 35 (Zfp35), mRNA [NM_011755]
A_51_P343309	0.368	0.615	0.402	0.513	Cmas	Mus musculus cytidine monophospho-N-acetylneuraminic acid synthetase (Cmas), mRNA [NM_009908]
A_52_P350512	0.165	2.48	0.402	4.117	Arid5a	Mus musculus AT rich interactive domain 5A (Mrf1 like) (Arid5a), mRNA [NM_145996]
A_52_P240754	0.188	0.574	0.403	0.975	Mafg	Mus musculus v-maf musculoaponeurotic fibrosarcoma oncogene family, protein G (avian) (Mafg), mRNA [NM_010756]
A_52_P155204	0.775	0.472	0.403	1.05	TC1418013	Unknown
A_52_P222230	0.343	1.295	0.403	1.823	NM_001012326	Mus musculus similar to Retrovirus-related POL polyprotein (Endonuclease) (LOC433762), mRNA [NM_001012326]
A_52_P162695	1.419	2.114	0.404	1.226	Pvr	Mus musculus poliovirus receptor (Pvr), mRNA [NM_027514]
A_51_P296512	2.02	1.801	0.404	1.015	Chm	Mus musculus choroidermia (Chm), mRNA [NM_018818]
A_52_P232802	1.062	0.994	0.404	0.702	Tbx15	Mus musculus T-box 15 (Tbx15), transcript variant 1, mRNA [NM_009323]
A_52_P499297	0.25	0.661	0.404	0.603	Zmym3	Mus musculus zinc finger, MYM-type 3 (Zmym3), mRNA [NM_019831]
A_52_P369581	0.362	0.436	0.404	0.754	Atm	Mus musculus ataxia telangiectasia mutated homolog (human) (Atm), mRNA [NM_007499]
A_52_P605500	0.155	0.318	0.404	0.905	Mmp24	Mus musculus matrix metallopeptidase 24 (Mmp24), mRNA [NM_010808]
A_51_P173760	0.557	0.706	0.404	0.493	Actb	Mus musculus actin, beta, cytoplasmic (Actb), mRNA [NM_007393]
A_51_P110830	1.668	0.643	0.404	0.563	Adamts8	Mus musculus a disintegrin-like and metallopeptidase (reprolysin type) with thrombospondin type 1 motif, 8 (Adamts8), mRNA [NM_013906]
A_51_P426195	1.151	8.869	0.404	2.835	Nppb	Mus musculus natriuretic peptide precursor type B (Nppb), mRNA [NM_008726]
A_52_P634829	0.779	0.511	0.406	0.2	Trim12	Mus musculus tripartite motif protein 12 (Trim12), mRNA [NM_023835]
A_51_P258179	1.706	1.407	0.406	0.793	Ak2	Mus musculus adenylate kinase 2 (Ak2), transcript variant 2, mRNA [NM_016895]
A_51_P115988	0.35	0.672	0.406	0.677	Sh3bp5l	Mus musculus SH3 binding domain protein 5 like (Sh3bp5l), mRNA [NM_024480]
A_52_P416341	0.719	0.564	0.406	1.152	Cdh23	Mus musculus cadherin 23 (otocadherin) (Cdh23), mRNA [NM_023370]
A_52_P651235	0.219	0.462	0.406	0.79	Hist1h2ai	Mus musculus histone 1, H2ai (Hist1h2ai), mRNA [NM_178182]
A_52_P498128	0.229	0.394	0.406	1.599	Ccdc94	Mus musculus coiled-coil domain containing 94 (Ccdc94), mRNA [NM_028381]
A_52_P381009	1.149	0.739	0.407	0.216	Tia1	Mus musculus adult male tongue cDNA, RIKEN full-length enriched library, clone:2310026D05 product:cytotoxic granule-associated RNA binding protein 1, full insert sequence. [AK009502]
A_51_P176912	0.343	1.013	0.407	0.809	Hlcs	Mus musculus holocarboxylase synthetase (biotin- [propriony-Coenzyme A-carboxylase (ATP-hydrolysing)] ligase) (Hlcs), mRNA [NM_139145]
A_52_P257204	0.163	0.607	0.407	1.415	Hsp90ab1	Mus musculus heat shock protein 90kDa alpha (cytosolic), class B member 1 (Hsp90ab1), mRNA [NM_008302]
A_51_P235088	0.333	0.416	0.407	0.745	Dusp27	Mus musculus dual specificity phosphatase 27 (putative) (Dusp27), mRNA [NM_001033344]
A_52_P52263	0.312	0.271	0.407	0.525	D17Wsu92e	Mus musculus DNA segment, Chr 17, Wayne State University 92, expressed (D17Wsu92e), mRNA [NM_001033279]
A_51_P228883	0.941	1.414	0.407	0.598	Htatip2	Mus musculus HIV-1 tat interactive protein 2, homolog (human) (Htatip2), mRNA [NM_016865]
A_52_P6253	1.459	1.254	0.408	0.677	Rufy3	Mus musculus RUN and FYVE domain containing 3 (Rufy3), mRNA [NM_027530]
A_52_P535255	0.485	0.877	0.408	0.646	Syf2	Mus musculus SYF2 homolog, RNA splicing factor (S. cerevisiae) (Syf2), mRNA [NM_026780]
A_51_P242796	0.305	0.864	0.408	1.281	Nat10	Mus musculus N-acetyltransferase 10 (Nat10), mRNA [NM_153126]
A_51_P101858	0.295	0.764	0.408	1.152	Dlgh1	Mus musculus discs, large homolog 1 (Drosophila) (Dlgh1), mRNA [NM_007862]
A_51_P256337	0.73	0.7	0.408	0.773	Mbd2	Mus musculus methyl-CpG binding protein MBD2 mRNA, partial cds. [AF072244]
A_51_P333891	0.655	0.696	0.408	1.237	Olfr1393	Mus musculus olfactory receptor 1393 (Olfr1393), mRNA [NM_146471]
A_52_P112931	0.197	0.584	0.408	1.691	3110002H16Rik	Mus musculus RIKEN cDNA 3110002H16 gene (3110002H16Rik), mRNA [NM_029623]
A_51_P173760	0.557	0.706	0.408	0.493	Actb	Mus musculus actin, beta, cytoplasmic (Actb), mRNA [NM_007393]
A_51_P411389	0.104	0.928	0.408	8.466	5730437N04Rik	Mus musculus RIKEN cDNA 5730437N04 gene (5730437N04Rik), mRNA [NM_027457]
A_52_P402531	1.169	1.107	0.409	0.849	4930556L07Rik	Mus musculus RIKEN cDNA 4930556L07 gene (4930556L07Rik), mRNA [NM_029235]
A_51_P171697	0.536	0.774	0.409	0.684	Pebp1	Mus musculus phosphatidylethanolamine binding protein 1 (Pebp1), mRNA [NM_018858]
A_51_P362514	0.041	0.553	0.409	1.037	Ier5l	Mus musculus immediate early response 5-like (Ier5l), mRNA [NM_030244]
A_52_P27225	0.058	0.163	0.409	1.322	Plec1	Mus musculus plectin 1 (Plec1), transcript variant 6, mRNA [NM_201389]
A_51_P236303	1.077	0.951	0.409	0.438	Serpina1d	Mus musculus serine (or cysteine) peptidase inhibitor, clade A, member 1d (Serpina1d), mRNA [NM_009246]
A_51_P358765	0.632	3.347	0.409	2.419	Spp1	Mus musculus secreted phosphoprotein 1 (Spp1), mRNA [NM_009263]
A_51_P466285	1.794	2.532	0.411	0.992	Hoxa10	Mus musculus homeo box A10 (Hoxa10), mRNA [NM_008263]
A_51_P243323	3.037	1.892	0.411	0.74	1110020G09Rik	Mus musculus 4 days neonate male adipose cDNA, RIKEN full-length enriched library, clone:B430306B14 product:hypothetical protein, full insert sequence [AK046666]
A_52_P272638	0.525	1.401	0.411	0.851	1700001E04Rik	Mus musculus RIKEN cDNA 1700001E04 gene (1700001E04Rik), mRNA [NM_029288]
A_52_P232508	0.591	0.946	0.411	0.89	Mup3	Mus musculus major urinary protein 3 (Mup3), mRNA [NM_001039544]
A_51_P311566	1.295	0.783	0.411	1.382	AK043660	Mus musculus 10 days neonate cortex cDNA, RIKEN full-length enriched library, clone:A830016G09 product:similar to TYROSINE-PROTEIN KINASE JAK3 (EC 2.7.1.112) (JANUS KINASE 3) (JAK-3) [Mus musculus], full insert sequence. [AK043660]
A_52_P564827	0.088	0.496	0.411	1.601	BC023719	Mus musculus cDNA sequence BC023719, mRNA (cDNA clone IMAGE:5347090), with apparent retained intron. [BC023719]
A_52_P657317	0.184	0.493	0.411	0.791	Tmem160	Mus musculus transmembrane protein 160 (Tmem160), mRNA [NM_026938]
A_51_P102005	0.342	0.492	0.411	0.669	Gipc3	Mus musculus GIPC PDZ domain containing family, member 3 (Gipc3), mRNA [NM_148951]
A_51_P340583	1.074	0.191	0.411	0.578	Taf1	PREDICTED: Mus musculus TAF1 RNA polymerase II, TATA box binding protein (TBP)-associated factor, transcript variant 8 (Taf1), mRNA [XM_001000569]
A_51_P411072	0.193	0.249	0.412	0.186	AK084283	Mus musculus 12 days embryo eyeball cDNA, RIKEN full-length enriched library, clone:D230017K18 product:unclassifiable, full insert sequence. [AK084283]
A_52_P369581	0.362	0.436	0.412	0.754	Atm	Mus musculus ataxia telangiectasia mutated homolog (human) (Atm), mRNA [NM_007499]
A_52_P629451	0.193	0.406	0.412	1.163	5830417I10Rik	Mus musculus cDNA, RIKEN full-length enriched library, clone:M5C1081D17 product:weakly similar to YY1 associated protein [Homo sapiens], full insert sequence. [AK147575]
A_51_P209996	0.13	0.33	0.412	1.064	Tuba-rs1	Mouse testicular alpha tubulin mRNA, 3' end. [M19413]
A_52_P377750	1.341	0.717	0.413	1.329	Pdcd11	Mus musculus programmed cell death protein 11 (Pdcd11), mRNA [NM_011053]
A_52_P763389	0.396	0.607	0.413	0.769	B930095M22Rik	Mus musculus 16 days embryo head cDNA, RIKEN full-length enriched library, clone:C130040H19 product:unclassifiable, full insert sequence. [AK048207]
A_52_P579213	0.269	0.379	0.413	0.697	NAP030391-1	Unknown
A_51_P383032	5.108	16.136	0.413	1.709	Clec4d	Mus musculus C-type lectin domain family 4, member d (Clec4d), mRNA [NM_010819]
A_52_P496173	0.162	0.888	0.413	2.626	Zfp143	Mus musculus zinc finger protein 143 (Zfp143), mRNA [NM_009281]
A_51_P408044	0.887	1.452	0.414	1.531	Akt2	Mus musculus thymoma viral proto-oncogene 2 (Akt2), mRNA [NM_007434]
A_52_P81461	1.783	1.392	0.414	0.837	Mgea5	Mus musculus meningioma expressed antigen 5 (hyaluronidase) (Mgea5), mRNA [NM_023799]
A_52_P184149	0.585	1.178	0.414	0.678	Mthfd2	Mus musculus methylenetetrahydrofolate dehydrogenase (NAD+ dependent), methenyltetrahydrofolate cyclohydrolase (Mthfd2), mRNA [NM_008638]
A_52_P580483	0.915	1.089	0.414	1.026	Rnf8	Mus musculus ring finger protein 8 (Rnf8), mRNA [NM_021419]
A_51_P389814	0.911	0.995	0.414	1.186	Sema3f	Mus musculus sema domain, immunoglobulin domain (Ig), short basic domain, secreted, (semaphorin) 3 F (Sema3f), mRNA [NM_011349]
A_51_P179436	0.342	0.501	0.414	0.61	B930096F20Rik	Mus musculus 10 days neonate cerebellum cDNA, RIKEN full-length enriched library, clone:B930096F20 product:unclassifiable, full insert sequence. [AK081173]
A_51_P189151	0.556	0.796	0.416	1.45	Kbtbd2	Mus musculus 18 days pregnant adult female placenta and extra embryonic tissue cDNA, RIKEN full-length enriched library, clone:3830432E14 product:hypothetical BTB [AK028396]
A_51_P185229	0.74	0.746	0.416	0.914	Bmp2	Mus musculus bone morphogenetic protein 2 (Bmp2), mRNA [NM_007553]
A_51_P463784	0.196	0.514	0.416	0.896	Npat	PREDICTED: Mus musculus nuclear protein in the AT region (Npat), mRNA [XM_146900]
A_52_P634218	0.032	0.512	0.416	2.696	C1s	Mus musculus complement component 1, s subcomponent (C1s), mRNA [NM_144938]
A_52_P369581	0.362	0.436	0.417	0.754	Atm	Mus musculus ataxia telangiectasia mutated homolog (human) (Atm), mRNA [NM_007499]
A_52_P666754	2.029	0.377	0.417	0.389	Ppp1r9a	Mus musculus protein phosphatase 1, regulatory (inhibitor) subunit 9A (Ppp1r9a), mRNA [NM_181595]
A_51_P321150	0.215	1.021	0.418	1.658	Lyzs	Mus musculus lysozyme (Lyzs), mRNA [NM_017372]
A_51_P357182	0.74	0.926	0.418	1.136	Mapk8	Mus musculus mitogen activated protein kinase 8 (Mapk8), mRNA [NM_016700]
A_51_P512364	0.34	0.56	0.418	0.65	Fus	Mus musculus fusion, derived from t(12;16) malignant liposarcoma (human) (Fus), mRNA [NM_139149]
A_52_P592835	0.356	0.537	0.418	0.821	Gucy1b3	Mus musculus guanylate cyclase 1, soluble, beta 3 (Gucy1b3), mRNA [NM_017469]
A_51_P131408	0.279	2.2	0.418	3.516	Tnfrsf12a	Mus musculus tumor necrosis factor receptor superfamily, member 12a (Tnfrsf12a), mRNA [NM_013749]
A_51_P366413	0.347	0.163	0.419	0.268	8030498J20Rik	Mus musculus 15 days embryo male testis cDNA, RIKEN full-length enriched library, clone:8030498J20 product:retinol dehydrogenase 1 (11-cis), full insert sequence. [AK033346]
A_51_P184284	1.842	1.778	0.419	1.028	Dld	Mus musculus dihydrolipoamide dehydrogenase (Dld), mRNA [NM_007861]
A_51_P352381	0.174	0.469	0.419	1.044	Dhrs4	Mus musculus dehydrogenase/reductase (SDR family) member 4 (Dhrs4), transcript variant 2, mRNA [NM_030686]
A_51_P347452	0.795	0.765	0.419	0.451	Htatsf1	Mus musculus HIV TAT specific factor 1 (Htatsf1), mRNA [NM_028242]
A_52_P20075	1.138	1.079	0.419	0.516	TC1415165	Unknown
A_52_P9795	0.185	0.626	0.419	2.455	Cirh1a	Mus musculus cirrhosis, autosomal recessive 1A (human), mRNA (cDNA clone MGC:92952 IMAGE:5707865), complete cds. [BC068113]
A_51_P367416	0.216	0.685	0.419	2.938	BC049806	Mus musculus cDNA sequence BC049806 (BC049806), mRNA [NM_172513]
A_52_P173470	0.416	0.778	0.419	3.686	Actr8	Mus musculus ARP8 actin-related protein 8 homolog (S. cerevisiae) (Actr8), mRNA [NM_027493]
A_52_P534118	2.32	2.173	0.421	0.913	Eea1	Mus musculus early endosome antigen 1 (Eea1), mRNA [NM_001001932]
A_51_P477768	0.924	0.78	0.421	0.784	Ccdc85b	Mus musculus coiled-coil domain containing 85B (Ccdc85b), mRNA [NM_198616]
A_52_P355365	0.188	0.472	0.421	1.163	Actr3b	Mus musculus ARP3 actin-related protein 3 homolog B (yeast) (Actr3b), mRNA [NM_001004365]
A_52_P414750	0.957	0.392	0.421	0.431	Akap13	PREDICTED: Mus musculus A kinase (PRKA) anchor protein 13, transcript variant 1 (Akap13), mRNA [XM_133543]
A_51_P355122	1.494	1.243	0.422	0.355	Tnni2	Mus musculus troponin I, skeletal, fast 2 (Tnni2), mRNA [NM_009405]
A_52_P257987	1.583	1.616	0.422	0.984	Pnkp	Mus musculus polynucleotide kinase 3'- phosphatase (Pnkp), mRNA [NM_021549]
A_51_P418420	1.255	1.421	0.422	0.783	Ddx3x	Mus musculus DEAD/H (Asp-Glu-Ala-Asp/His) box polypeptide 3, X-linked (Ddx3x), mRNA [NM_010028]
A_52_P318683	0.982	0.974	0.422	1.122	Upf2	PREDICTED: Mus musculus UPF2 regulator of nonsense transcripts homolog (yeast), transcript variant 4 (Upf2), mRNA [XM_898420]
A_52_P138563	0.56	0.73	0.422	1.331	Sec61a1	Mus musculus Sec61 alpha 1 subunit (S. cerevisiae) (Sec61a1), mRNA [NM_016906]
A_52_P289692	0.467	0.661	0.422	0.809	LOC383189	PREDICTED: Mus musculus similar to actin related protein 2/3 complex, subunit 5 (LOC383189), mRNA [XM_356911]
A_52_P363718	0.134	0.567	0.422	1.599	Cct6a	Mus musculus chaperonin subunit 6a (zeta) (Cct6a), mRNA [NM_009838]
A_52_P144917	0.572	0.723	0.422	0.496	Sdccag8	Mus musculus serologically defined colon cancer antigen 8 (Sdccag8), mRNA [NM_029756]
A_51_P507787	0.495	1.021	0.422	0.558	Sergef	Mus musculus secretion regulating guanine nucleotide exchange factor (Sergef), mRNA [NM_013789]
A_51_P297498	1.743	1.913	0.423	0.158	Sln	Mus musculus sarcolipin (Sln), mRNA [NM_025540]
A_51_P112789	2.135	2.275	0.423	0.989	Golga4	Mus musculus golgi autoantigen, golgin subfamily a, 4 (Golga4), mRNA [NM_018748]
A_52_P191567	1.064	1.41	0.423	0.818	Plcl1	Mus musculus 10 days neonate cerebellum cDNA, RIKEN full-length enriched library, clone:B930021K04 product:130kDa-Ins(1,4,5)P3 binding protein homolog [Rattus norvegicus], full insert sequence [AK140530]
A_52_P272638	0.525	1.401	0.423	0.851	1700001E04Rik	Mus musculus RIKEN cDNA 1700001E04 gene (1700001E04Rik), mRNA [NM_029288]
A_51_P465492	0.225	1.315	0.423	1.265	Klhdc5	Mus musculus 0 day neonate kidney cDNA, RIKEN full-length enriched library, clone:D630046D15 product:hypothetical BTB/POZ domain/Speract receptor (Scavenger receptor) containing protein, full insert sequence. [AK052765]
A_51_P423027	0.648	1.193	0.423	0.68	Atp6v1c1	Mus musculus \ATPase, H+ transporting, lysosomal V1 subunit C1 (Atp6v1c1), mRNA [NM_025494]
A_51_P202699	0.852	1.088	0.423	1.363	Myst2	Mus musculus 12 days embryo female mullerian duct includes surrounding region cDNA, RIKEN full-length enriched library, clone:6820409K03 product:unclassifiable, full insert sequence. [AK078483]
A_52_P336357	0.854	1.056	0.423	0.721	Fbxo3	Mus musculus F-box only protein 3 (Fbxo3), transcript variant 1, mRNA [NM_212433]
A_52_P154347	1.027	0.946	0.423	1.248	Ecm1	Mus musculus extracellular matrix protein 1 (Ecm1), mRNA [NM_007899]
A_51_P269703	0.273	0.839	0.423	1.36	Klra2	Mus musculus killer cell lectin-like receptor, subfamily A, member 2 (Klra2), mRNA [NM_008462]
A_51_P274436	0.941	0.76	0.423	0.624	Star	Mus musculus steroidogenic acute regulatory protein (Star), mRNA [NM_011485]
A_52_P676219	0.575	0.689	0.423	0.809	Dzip1l	Mus musculus DAZ interacting protein 1-like (Dzip1l), mRNA [NM_028258]
A_51_P475728	0.609	0.681	0.423	1.457	Zfp689	Mus musculus zinc finger protein 689 (Zfp689), mRNA [NM_175163]
A_51_P231958	0.838	0.657	0.423	0.642	Zwilch	Mus musculus Zwilch, kinetochore associated, homolog (Drosophila) (Zwilch), mRNA [NM_026507]
A_52_P365970	0.63	0.549	0.423	1.592	BC066028	Mus musculus cDNA sequence BC066028 (BC066028), mRNA [NM_001001180]
A_51_P357561	0.315	0.544	0.423	1.364	Fbxw9	Mus musculus F-box and WD-40 domain protein 9 (Fbxw9), mRNA [NM_026791]
A_52_P619903	0.255	0.424	0.423	0.919	2810441K11Rik	Mus musculus RIKEN cDNA 2810441K11 gene (2810441K11Rik), mRNA [NM_026798]
A_52_P513153	0.273	0.383	0.423	0.705	ENSMUST00000079391	Mus musculus caldesmon 1, mRNA (cDNA clone IMAGE:3602963), partial cds. [BC055908]
A_52_P290051	0.616	0.419	0.423	0.392	1500041J02Rik	Mus musculus 2 days neonate thymus thymic cells cDNA, RIKEN full-length enriched library, clone:E430037E14 product:unclassifiable, full insert sequence. [AK089038]
A_51_P358765	0.632	3.347	0.423	2.419	Spp1	Mus musculus secreted phosphoprotein 1 (Spp1), mRNA [NM_009263]
A_52_P516733	0.19	0.348	0.423	4.562	D15Ertd621e	Mus musculus DNA segment, Chr 15, ERATO Doi 621, expressed (D15Ertd621e), mRNA [NM_145959]
A_52_P305685	0.324	0.882	0.425	1.476	NAP111601-1	Unknown
A_52_P211393	0.397	0.568	0.425	0.932	Ptpn11	Mus musculus protein tyrosine phosphatase, non-receptor type 11, mRNA (cDNA clone MGC:68154 IMAGE:2866038), complete cds. [BC059278]
A_51_P294113	0.061	0.479	0.425	2.125	5630401D06Rik	Mus musculus 12 days embryo male wolffian duct includes surrounding region cDNA, RIKEN full-length enriched library, clone:6720485L15 product:unclassifiable, full insert sequence [AK032988]
A_51_P380807	0.055	0.515	0.425	3.535	Ckm	Mus musculus creatine kinase, muscle (Ckm), mRNA [NM_007710]
A_51_P208580	0.053	0.338	0.425	4.345	Gltscr2	Mus musculus glioma tumor suppressor candidate region gene 2 (Gltscr2), mRNA [NM_133831]
A_51_P363914	1.953	1.763	0.426	0.802	Cct2	Mus musculus chaperonin subunit 2 (beta) (Cct2), mRNA [NM_007636]
A_51_P407193	0.842	1.366	0.426	0.752	AI462438	Mus musculus expressed sequence AI462438 (AI462438), mRNA [NM_133840]
A_51_P194099	0.584	1.083	0.426	0.687	Thrsp	Mus musculus thyroid hormone responsive SPOT14 homolog (Rattus) (Thrsp), mRNA [NM_009381]
A_52_P410685	0.382	0.724	0.426	1.049	Krt7	Mus musculus keratin complex 2, basic, gene 7 (Krt2-7), mRNA [NM_033073]
A_52_P686784	0.298	0.685	0.426	1.039	Arpc3	Mus musculus actin related protein 2/3 complex, subunit 3 (Arpc3), mRNA [NM_019824]
A_51_P407406	0.223	0.535	0.426	1.228	Rab8a	Mus musculus RAB8A, member RAS oncogene family (Rab8a), mRNA [NM_023126]
A_52_P545255	0.182	0.365	0.426	0.872	Cpsf2	Mus musculus cleavage and polyadenylation specific factor 2 (Cpsf2), mRNA [NM_016856]
A_52_P257004	0.248	0.278	0.426	0.97	Pou4f2	Mus musculus POU domain, class 4, transcription factor 2 (Pou4f2), mRNA [NM_138944]
A_51_P100856	0.197	0.917	0.427	1.652	Fn1	Mus musculus fibronectin 1 (Fn1), mRNA [NM_010233]
A_51_P162238	0.442	0.661	0.427	1.382	Slc35a2	Mus musculus solute carrier family 35 (UDP-galactose transporter), member 2 (Slc35a2), mRNA [NM_078484]
A_51_P470154	0.292	0.541	0.427	0.798	Kif21a	Mus musculus kinesin family member 21A (Kif21a), mRNA [NM_016705]
A_51_P296796	0.007	0.54	0.427	2.36	Nt5dc2	Mus musculus 5'-nucleotidase domain containing 2, mRNA (cDNA clone MGC:19108 IMAGE:4207917), complete cds. [BC011230]
A_52_P106739	1.921	1.92	0.428	0.834	Ddx46	Mus musculus DEAD (Asp-Glu-Ala-Asp) box polypeptide 46 (Ddx46), mRNA [NM_145975]
A_51_P116651	0.448	0.914	0.428	0.939	Dpt	Mus musculus dermatopontin (Dpt), mRNA [NM_019759]
A_51_P435891	0.692	0.869	0.428	0.693	Smarce1	Mus musculus SWI/SNF related, matrix associated, actin dependent regulator of chromatin, subfamily e, member 1 (Smarce1), mRNA [NM_020618]
A_51_P267346	1.763	1.482	0.43	0.813	Topors	Mus musculus topoisomerase I binding, arginine/serine-rich (Topors), mRNA [NM_134097]
A_51_P425205	0.657	0.635	0.43	1.41	Sod1	Mus musculus superoxide dismutase 1, soluble, mRNA (cDNA clone IMAGE:5697222), partial cds. [BC057074]
A_51_P446036	0.466	0.615	0.43	0.626	Sbno1	PREDICTED: Mus musculus sno, strawberry notch homolog 1 (Drosophila), transcript variant 1 (Sbno1), mRNA [XM_355637]
A_51_P186574	0.444	0.555	0.43	0.93	Theg	Mus musculus testicular haploid expressed gene (Theg), transcript variant 1, mRNA [NM_011583]
A_51_P496031	0.226	0.279	0.43	0.417	Ar	Mus musculus androgen receptor (Ar), mRNA [NM_013476]
A_51_P148838	0.121	0.42	0.43	3.686	Ugcgl1	Mus musculus UDP-glucose ceramide glucosyltransferase-like 1 (Ugcgl1), mRNA [NM_198899]
A_52_P24793	1.493	1.105	0.431	0.904	Eif2c3	Mus musculus eukaryotic translation initiation factor 2C, 3, mRNA (cDNA clone IMAGE:6409378) [BC060127]
A_51_P310967	1.369	1.1	0.431	0.814	Amid	Mus musculus apoptosis-inducing factor (AIF)-like mitochondrion-associated inducer of death (Amid), transcript variant 1, mRNA [NM_153779]
A_52_P621617	0.565	0.955	0.431	0.764	Dnajb4	Mus musculus DnaJ (Hsp40) homolog, subfamily B, member 4 (Dnajb4), mRNA [NM_027287]
A_52_P654108	0.76	0.78	0.431	0.788	Dync1li2	Mus musculus dynein, cytoplasmic 1 light intermediate chain 2 (Dync1li2), mRNA [NM_001013380]
A_51_P518926	0.328	0.569	0.431	1.619	2310047M10Rik	Mus musculus adult male tongue cDNA, RIKEN full-length enriched library, clone:2310047M10 product:hypothetical protein, full insert sequence. [AK009886]
A_51_P505339	0.155	0.565	0.431	1.478	2610524G07Rik	Mus musculus RIKEN cDNA 2610524G07 gene (2610524G07Rik), mRNA [NM_025596]
A_52_P540447	0.323	0.545	0.431	1.213	Vps54	Mus musculus vacuolar protein sorting 54 (yeast) (Vps54), mRNA [NM_139061]
A_51_P275623	0.219	0.381	0.431	1.322	Gne	Mus musculus glucosamine (Gne), mRNA [NM_015828]
A_52_P346803	0.114	0.296	0.431	2.592	Foxred1	Mus musculus FAD-dependent oxidoreductase domain containing 1 (Foxred1), mRNA [NM_172291]
A_51_P382618	0.378	1.372	0.431	3.663	Casp3	Mus musculus caspase 3 (Casp3), mRNA [NM_009810]
A_52_P498167	0.041	0.456	0.431	5.469	D10Jhu81e	Mus musculus DNA segment, Chr 10, Johns Hopkins University 81 expressed (D10Jhu81e), mRNA [NM_138601]
A_52_P99885	0.963	2.589	0.432	0.709	Zcwpw2	Mus musculus 9.5 days embryo parthenogenote cDNA, RIKEN full-length enriched library, clone:B130014L17 product:unclassifiable, full insert sequence. [AK044940]
A_52_P102115	0.431	1.413	0.432	1.098	AK013994	Mus musculus 13 days embryo head cDNA, RIKEN full-length enriched library, clone:3110004O05 product:cofilin 2, muscle, full insert sequence. [AK013994]
A_51_P200291	0.87	1.366	0.432	0.88	Golga3	Mus musculus golgi autoantigen, golgin subfamily a, 3 (Golga3), mRNA [NM_008146]
A_51_P108853	1.322	1.105	0.432	0.932	Lyplal1	Mus musculus lysophospholipase-like 1 (Lyplal1), mRNA [NM_146106]
A_52_P473045	0.42	0.728	0.432	0.702	Usp37	Mus musculus 6 days neonate head cDNA, RIKEN full-length enriched library, clone:5430409E09 product:unclassifiable, full insert sequence [AK077383]
A_52_P493394	0.423	0.644	0.432	0.616	Vps24	Mus musculus vacuolar protein sorting 24 (yeast) (Vps24), mRNA [NM_025783]
A_51_P342835	0.263	0.53	0.432	1.382	Tmem24	Mus musculus transmembrane protein 24 (Tmem24), mRNA [NM_027909]
A_52_P508089	0.385	0.705	0.432	0.597	Psap	Mus musculus prosaposin (Psap), mRNA [NM_011179]
A_52_P402331	0.422	0.695	0.432	0.6	Tbc1d1	Mus musculus mRNA for mKIAA1108 protein. [AK122445]
A_52_P24259	2.24	1.857	0.433	0.901	Ppm1a	Mus musculus protein phosphatase 1A, magnesium dependent, alpha isoform (Ppm1a), mRNA [NM_008910]
A_51_P322906	0.46	1.375	0.433	1.018	Fgfr3	Mus musculus fibroblast growth factor receptor 3 (Fgfr3), mRNA [NM_008010]
A_51_P240594	1.108	1.307	0.433	0.726	Zfp7	Mus musculus zinc finger protein 7 (Zfp7), mRNA [NM_145916]
A_51_P100856	0.197	0.917	0.433	1.652	Fn1	Mus musculus fibronectin 1 (Fn1), mRNA [NM_010233]
A_52_P98210	-0.107	0.641	0.433	1.172	ENSMUST00000042017	PREDICTED: Mus musculus similar to F-box only protein 34 (LOC672786), mRNA [XR_004006]
A_51_P450226	0.305	0.471	0.433	1.134	Kpna4	Mus musculus karyopherin (importin) alpha 4 (Kpna4), mRNA [NM_008467]
A_51_P324273	0.406	0.441	0.433	0.812	Wdr22	Mus musculus WD repeat domain 22 (Wdr22), mRNA [NM_177267]
A_51_P475156	0.454	1.25	0.435	1.245	Ibrdc3	PREDICTED: Mus musculus IBR domain containing 3 (Ibrdc3), mRNA [XM_204030]
A_52_P294955	0.574	0.885	0.435	1.641	Utrn	Mus musculus utrophin (Utrn), mRNA [NM_011682]
A_52_P537590	0.518	0.779	0.435	0.541	Pcsk5	PREDICTED: Mus musculus proprotein convertase subtilisin [XM_129214]
A_52_P60519	0.667	0.858	0.435	0.583	D19Ertd737e	Mus musculus DNA segment, Chr 19, ERATO Doi 737, expressed (D19Ertd737e), mRNA [NM_029648]
A_52_P152132	0.127	0.744	0.435	2.176	Ppie	Mus musculus peptidylprolyl isomerase E (cyclophilin E) (Ppie), mRNA [NM_019489]
A_52_P261409	0.099	1.013	0.435	3.486	Ift172	Mus musculus intraflagellar transport 172 homolog (Chlamydomonas) (Ift172), mRNA [NM_026298]
A_51_P206037	0.965	1.762	0.436	0.87	Peg3	Mus musculus paternally expressed 3 (Peg3), mRNA [NM_008817]
A_52_P680735	1.832	1.634	0.436	0.921	Pdcd8	Mus musculus programmed cell death 8 (Pdcd8), mRNA [NM_012019]
A_51_P291347	1.592	1.248	0.436	0.706	Odc1	Mus musculus ornithine decarboxylase, structural 1 (Odc1), mRNA [NM_013614]
A_51_P425205	0.657	0.635	0.436	1.41	Sod1	Mus musculus superoxide dismutase 1, soluble, mRNA (cDNA clone IMAGE:5697222), partial cds. [BC057074]
A_51_P174864	0.153	0.436	0.436	1.706	Rnf41	Mus musculus 10 days neonate cortex cDNA, RIKEN full-length enriched library, clone:A830090H13 product:FETAL LIVER RING FINGER PROTEIN homolog [Mus musculus], full insert sequence. [AK044103]
A_51_P519295	1.648	2.001	0.437	1.044	Cast	Mus musculus calpastatin (Cast), mRNA [NM_009817]
A_51_P198137	0.759	1.718	0.437	0.991	Ubxd6	Mus musculus UBX domain containing 6 (Ubxd6), mRNA [NM_178648]
A_52_P525348	0.344	1.636	0.437	1.108	ENSMUST00000094405	GB|M17790.1|AAA40089.1 serum amyloid A (AA at 121; put. start); putative [NP064182]
A_51_P270899	0.695	0.97	0.437	0.765	Zfp61	Mus musculus zinc finger protein 61 (Zfp61), mRNA [NM_009561]
A_52_P111110	0.544	0.642	0.437	1.148	ENSMUST00000032108	Mus musculus cDNA clone IMAGE:4507671, with apparent retained intron. [BC017608]
A_51_P373717	0.787	0.598	0.437	1.157	Ints4	Mus musculus integrator complex subunit 4 (Ints4), mRNA [NM_027256]
A_52_P234544	0.625	0.857	0.437	0.554	NAP027406-1	Unknown
A_52_P847000	0.36	0.592	0.437	0.594	Tro	Mus musculus trophinin (Tro), transcript variant 3, mRNA [NM_019548]
A_52_P508089	0.385	0.705	0.437	0.597	Psap	Mus musculus prosaposin (Psap), mRNA [NM_011179]
A_51_P267338	1.691	1.883	0.439	0.84	Erbb2ip	Mus musculus Erbb2 interacting protein (Erbb2ip), transcript variant 1, mRNA [NM_001005868]
A_51_P170371	1.458	1.068	0.439	1.036	Hspa8	Mus musculus heat shock protein 8 (Hspa8), mRNA [NM_031165]
A_51_P220682	0.486	0.819	0.439	0.641	1300010M03Rik	Mus musculus RIKEN cDNA 1300010M03 gene (1300010M03Rik), transcript variant 1, mRNA [NM_026501]
A_51_P127456	0.271	0.73	0.439	1.171	BC024868	Mus musculus cDNA sequence BC024868, mRNA (cDNA clone MGC:99442 IMAGE:5696223), complete cds. [BC070402]
A_52_P567306	0.064	0.402	0.439	2.131	Lasp1	Mus musculus LIM and SH3 protein 1 (Lasp1), mRNA [NM_010688]
A_51_P204862	2.685	2.311	0.44	0.953	Ppfibp1	Mus musculus PTPRF interacting protein, binding protein 1 (liprin beta 1) (Ppfibp1), mRNA [NM_026221]
A_52_P325428	2.367	2.279	0.44	1.261	D1Ertd161e	Mus musculus DNA segment, Chr 1, ERATO Doi 161, expressed, mRNA (cDNA clone IMAGE:3154287), with apparent retained intron [BC039910]
A_51_P223575	1.964	2.04	0.44	0.875	Tbc1d23	Mus musculus TBC1 domain family, member 23 (Tbc1d23), mRNA [NM_026254]
A_52_P572045	1.439	1.63	0.44	0.927	Pfkp	Mus musculus phosphofructokinase, platelet (Pfkp), mRNA [NM_019703]
A_51_P295420	1.773	1.344	0.44	0.717	Zc3h7a	Mus musculus zinc finger CCCH type containing 7 A (Zc3h7a), mRNA [NM_145931]
A_51_P292116	1.753	1.3	0.44	0.61	Ica1	Mus musculus islet cell autoantigen 1 (Ica1), mRNA [NM_010492]
A_52_P273120	0.295	1.136	0.44	1.537	Myl1	Mus musculus adult male tongue cDNA, RIKEN full-length enriched library, clone:2310051N24 product:myosin light chain, alkali, fast skeletal muscle, full insert sequence. [AK009938]
A_52_P869802	0.379	1.102	0.44	1.145	Thoc3	Mus musculus THO complex 3 (Thoc3), mRNA [NM_028597]
A_51_P100856	0.197	0.917	0.44	1.652	Fn1	Mus musculus fibronectin 1 (Fn1), mRNA [NM_010233]
A_51_P196973	0.544	0.79	0.44	0.968	Chaf1a	Mus musculus chromatin assembly factor 1, subunit A (p150) (Chaf1a), mRNA [NM_013733]
A_52_P55719	0.312	0.577	0.44	0.635	Adnp	Mus musculus activity-dependent neuroprotective protein (Adnp), mRNA [NM_009628]
A_51_P197175	0.342	0.709	0.441	0.864	Pigk	Mus musculus phosphatidylinositol glycan anchor biosynthesis, class K (Pigk), transcript variant 2, mRNA [NM_178016]
A_51_P257938	0.288	0.619	0.441	0.984	Tacstd2	Mus musculus tumor-associated calcium signal transducer 2 (Tacstd2), mRNA [NM_020047]
A_51_P495641	1.44	1.713	0.441	0.793	Stmn1	Mus musculus stathmin 1 (Stmn1), mRNA [NM_019641]
A_51_P228808	1.343	1.24	0.441	0.763	Rnf6	Mus musculus ring finger protein (C3H2C3 type) 6 (Rnf6), mRNA [NM_028774]
A_52_P205951	0.769	1.046	0.441	0.691	5830483C08Rik	Mus musculus RIKEN cDNA 5830483C08 gene (5830483C08Rik), mRNA [NM_177331]
A_52_P303650	0.146	0.883	0.441	1.654	2210010N04Rik	PREDICTED: Mus musculus RIKEN cDNA 2210010N04 gene, transcript variant 1 (2210010N04Rik), mRNA [XM_149712]
A_52_P322976	0.431	0.807	0.441	0.726	NAP020861-001	Unknown
A_52_P279120	0.238	0.517	0.441	0.952	ENSMUST00000046451	PREDICTED: Mus musculus amyotrophic lateral sclerosis 2 (juvenile) chromosome region, candidate 19 (human), transcript variant 1 (Als2cr19), mRNA [XM_110852]
A_51_P414320	1.15	0.604	0.441	0.578	A130010J15Rik	Mus musculus RIKEN cDNA A130010J15 gene (A130010J15Rik), mRNA [NM_181048]
A_51_P499020	1.03	0.601	0.442	0.22	Fbp2	Mus musculus fructose bisphosphatase 2 (Fbp2), mRNA [NM_007994]
A_51_P463536	0.684	0.652	0.442	0.345	Meox1	Mus musculus mesenchyme homeobox 1 (Meox1), mRNA [NM_010791]
A_52_P140546	1.979	1.588	0.442	0.795	Dtnbp1	Mus musculus dystrobrevin binding protein 1 (Dtnbp1), mRNA [NM_025772]
A_51_P104747	0.534	0.948	0.442	0.68	Gtf2h4	Mus musculus general transcription factor II H, polypeptide 4 (Gtf2h4), mRNA [NM_010364]
A_52_P407506	1.159	0.855	0.442	1.066	NAP061502-1	Unknown
A_52_P467900	0.366	0.689	0.442	0.718	LOC383707	PREDICTED: Mus musculus similar to 14-3-3 protein theta (14-3-3 protein tau) (LOC383707), mRNA [XR_003763]
A_52_P510790	0.212	0.409	0.442	0.835	NAP000727-001	Unknown
A_51_P364432	0.236	0.354	0.442	1.527	B3gat3	Mus musculus beta-1,3-glucuronyltransferase 3 (glucuronosyltransferase I) (B3gat3), mRNA [NM_024256]
A_52_P146513	0.325	1.633	0.442	3.523	LOC434689	PREDICTED: Mus musculus similar to RIKEN cDNA 5031410I06 (LOC434689), mRNA [XM_486560]
A_51_P361340	0.08	0.824	0.442	4.518	Nppa	Mus musculus natriuretic peptide precursor type A (Nppa), mRNA [NM_008725]
A_52_P87001	1.378	1.55	0.444	0.772	Gm1040	Mus musculus gene model 1040, (NCBI) (Gm1040), mRNA [NM_001033457]
A_51_P184331	0.773	1.227	0.444	1.011	Scn3b	Mus musculus sodium channel, voltage-gated, type III, beta, mRNA (cDNA clone MGC:64710 IMAGE:5702879), complete cds [BC058636]
A_51_P449935	0.312	1.049	0.444	1.183	Ftsj3	Mus musculus FtsJ homolog 3 (E. coli) (Ftsj3), mRNA [NM_025310]
A_52_P515840	0.604	0.871	0.444	0.648	Crk	Mus musculus 10 days lactation, adult female mammary gland cDNA, RIKEN full-length enriched library, clone:D730007L14 product:avian sarcoma virus CT10 (v-crk) oncogene homolog, full insert sequence. [AK052795]
A_52_P328423	0.28	0.772	0.444	1.074	NAP028432-1	Unknown
A_51_P408537	0.299	0.765	0.444	1.467	Trim27	Mus musculus tripartite motif protein 27 (Trim27), mRNA [NM_009054]
A_52_P449768	0.248	0.737	0.444	1.178	Paics	Mus musculus phosphoribosylaminoimidazole carboxylase, phosphoribosylaminoribosylaminoimidazole, succinocarboxamide synthetase (Paics), mRNA [NM_025939]
A_52_P661587	1.046	0.714	0.444	1.06	2610301F02Rik	Mus musculus RIKEN cDNA 2610301F02 gene (2610301F02Rik), mRNA [NM_001025576]
A_51_P468381	0.433	0.601	0.444	0.714	Purb	Mus musculus purine rich element binding protein B (Purb), mRNA [NM_011221]
A_51_P158814	0.273	0.501	0.444	0.623	Marveld1	PREDICTED: Mus musculus MARVEL (membrane-associating) domain containing 1 (Marveld1), mRNA [XM_994605]
A_51_P368580	0.182	0.433	0.444	1.561	Ablim1	Mus musculus actin-binding LIM protein 1, mRNA (cDNA clone IMAGE:5323557), complete cds. [BC032216]
A_52_P226929	0.184	0.363	0.444	1.085	Cflar	Mus musculus CASP8 and FADD-like apoptosis regulator (Cflar), transcript variant 1, mRNA [NM_207653]
A_51_P436068	0.635	0.568	0.444	0.534	Admr	Mus musculus adrenomedullin receptor (Admr), mRNA [NM_007412]
A_51_P520198	0.15	0.486	0.444	1.958	ENSMUST00000098817	Mus musculus 0 day neonate cerebellum cDNA, RIKEN full-length enriched library, clone:C230084K08 product:hypothetical protein, full insert sequence. [AK048942]
A_51_P446012	1.296	1.327	0.445	0.724	Phf13	Mus musculus PHD finger protein 13 (Phf13), mRNA [NM_172705]
A_51_P362863	0.565	1.294	0.445	0.919	Rcl1	Mus musculus RNA terminal phosphate cyclase-like 1 (Rcl1), mRNA [NM_021525]
A_51_P137991	0.727	0.817	0.445	0.89	Wnt5b	Mus musculus wingless-related MMTV integration site 5B (Wnt5b), mRNA [NM_009525]
A_52_P53626	0.505	0.754	0.445	0.623	A_52_P53626	Unknown
A_52_P522023	0.429	0.697	0.445	0.913	Alkbh1	Mus musculus 17 days embryo kidney cDNA, RIKEN full-length enriched library, clone:I920029G22 product:alkB, alkylation repair homolog (E. coli), full insert sequence [AK146582]
A_51_P199041	0.317	0.309	0.445	0.556	Adcy5	Mus musculus adenylate cyclase 5 (Adcy5), mRNA [NM_001012765]
A_51_P328537	0.193	0.701	0.445	1.805	Eda	Mus musculus ectodysplasin-A (Eda), mRNA [NM_010099]
A_52_P63029	1.567	0.763	0.446	0.261	Dus1l	Mus musculus cDNA, clone:Y0G0111H16, strand:minus, reference:ENSEMBL:Mouse-Transcript-ENST:ENSMUST00000064386, based on BLAT search. [AK179723]
A_51_P481293	0.784	1.081	0.446	1.191	Cnot8	Mus musculus CCR4-NOT transcription complex, subunit 8 (Cnot8), mRNA [NM_026949]
A_51_P357182	0.74	0.926	0.446	1.136	Mapk8	Mus musculus mitogen activated protein kinase 8 (Mapk8), mRNA [NM_016700]
A_52_P462366	0.684	0.763	0.446	0.82	Ipo8	PREDICTED: Mus musculus importin 8, transcript variant 2 (Ipo8), mRNA [XM_901174]
A_52_P932984	0.312	0.589	0.446	0.831	A_52_P932984	Unknown
A_52_P229359	0.877	1.285	0.446	0.498	4930432O21Rik	Mus musculus RIKEN cDNA 4930432O21 gene (4930432O21Rik), mRNA [NM_001025373]
A_52_P995597	0.248	0.527	0.446	0.524	Syne2	PREDICTED: Mus musculus synaptic nuclear envelope 2 (Syne2), mRNA [XM_917083]
A_52_P320553	0.099	0.46	0.446	1.749	TC1515832	Q6QI81 (Q6QI81) LRRGT00127, partial (12%) [TC1515832]
A_51_P259555	0.867	1.396	0.446	1.977	Gpatc3	Mus musculus G patch domain containing 3 (Gpatc3), mRNA [NM_172876]
A_51_P211305	0.34	0.866	0.447	1.294	Alpk3	Mus musculus alpha-kinase 3 (Alpk3), mRNA [NM_054085]
A_51_P477458	0.334	0.756	0.447	0.921	Grid2	Mus musculus glutamate receptor, ionotropic, delta 2 (Grid2), mRNA [NM_008167]
A_51_P284646	0.499	0.688	0.447	0.747	Abca5	Mus musculus ATP-binding cassette, sub-family A (ABC1), member 5 (Abca5), mRNA [NM_147219]
A_51_P169173	0.304	0.551	0.447	0.838	Cdkn1b	Mus musculus cyclin-dependent kinase inhibitor 1B (P27) (Cdkn1b), mRNA [NM_009875]
A_52_P169082	0.534	0.515	0.447	0.726	Dbil5	Mus musculus diazepam binding inhibitor-like 5 (Dbil5), mRNA [NM_021294]
A_51_P485791	0.88	0.483	0.447	0.984	Cyp51	Mus musculus cytochrome P450, family 51 (Cyp51), mRNA [NM_020010]
A_51_P119636	0.126	0.826	0.447	2.23	Atp8a1	Mus musculus ATPase, aminophospholipid transporter (APLT), class I, type 8A, member 1 (Atp8a1), transcript variant 2, mRNA [NM_009727]
A_52_P110070	0.026	0.467	0.447	2.802	5730416F02Rik	Mus musculus 8 days embryo whole body cDNA, RIKEN full-length enriched library, clone:5730416F02 product:similar to CAPPING PROTEIN (ACTIN FILAMENT), GELSOLIN-LIKE [Mus musculus], full insert sequence [AK017567]
A_52_P237652	2.996	4.833	0.449	0.763	2610035D17Rik	Mus musculus 13 days embryo forelimb cDNA, RIKEN full-length enriched library, clone:5930429B03 product:unclassifiable, full insert sequence [AK031204]
A_52_P408580	0.886	2.031	0.449	1.107	Tacc2	Mus musculus transforming, acidic coiled-coil containing protein 2 (Tacc2), transcript variant 2, mRNA [NM_021314]
A_52_P137331	0.62	1.013	0.449	0.796	Slc35d1	Mus musculus 16 days neonate thymus cDNA, RIKEN full-length enriched library, clone:A130065C03 product:hypothetical protein, full insert sequence [AK037934]
A_52_P361356	0.652	0.913	0.449	0.673	Sltm	Mus musculus SAFB-like, transcription modulator (Sltm), transcript variant 1, mRNA [NM_025690]
A_52_P597277	0.555	0.764	0.449	0.628	NAP102624-1	Unknown
A_52_P979858	0.791	0.723	0.449	0.472	AK039001	Mus musculus adult male hypothalamus cDNA, RIKEN full-length enriched library, clone:A230083P18 product:unclassifiable, full insert sequence. [AK039001]
A_52_P655008	0.346	0.115	0.449	0.525	A930037G23Rik	Mus musculus adult retina cDNA, RIKEN full-length enriched library, clone:A930010D23 product:hypothetical protein, full insert sequence. [AK044382]
A_52_P916262	0.607	0.474	0.449	0.541	AK076312	Mus musculus 10 days neonate skin cDNA, RIKEN full-length enriched library, clone:4732408K19 product:unclassifiable, full insert sequence. [AK076312]
A_51_P374772	1.48	1.149	0.449	0.567	Arfgef1	PREDICTED: Mus musculus ADP-ribosylation factor guanine nucleotide-exchange factor 1(brefeldin A-inhibited) (Arfgef1), mRNA [XM_975420]
A_51_P379976	2.828	2.885	0.45	0.805	Arl4a	Mus musculus ADP-ribosylation factor-like 4A (Arl4a), transcript variant 1, mRNA [NM_007487]
A_51_P420698	1.652	1.564	0.45	0.987	Pcm1	Mus musculus pericentriolar material 1 (Pcm1), mRNA [NM_023662]
A_52_P311297	0.142	0.684	0.45	1.335	Als2	Mus musculus amyotrophic lateral sclerosis 2 (juvenile) homolog (human) (Als2), mRNA [NM_028717]
A_52_P356562	0.393	0.604	0.45	0.695	NAP061492-1	Unknown
A_52_P218537	0.27	0.366	0.45	0.744	Hnrpc	Mus musculus heterogeneous nuclear ribonucleoprotein C (Hnrpc), mRNA [NM_016884]
A_52_P374653	0.514	0.638	0.45	0.539	ENSMUST00000089814	PREDICTED: Mus musculus similar to Ig kappa chain V-III region MOPC 63 precursor (LOC676201), mRNA [XM_988091]
A_51_P260051	0.12	0.529	0.45	1.917	Arf1	Mus musculus ADP-ribosylation factor 1 (Arf1), mRNA [NM_007476]
A_51_P443872	1.637	1.784	0.451	0.883	D11Ertd730e	Mus musculus DNA segment, Chr 11, ERATO Doi 730, expressed (D11Ertd730e), transcript variant 1, mRNA [NM_148673]
A_52_P12590	1.251	1.189	0.451	1.68	Ly6g6d	Mus musculus lymphocyte antigen 6 complex, locus G6D (Ly6g6d), mRNA [NM_033478]
A_52_P232637	0.979	0.837	0.451	0.659	Dhh	Mus musculus desert hedgehog (Dhh), mRNA [NM_007857]
A_52_P138002	0.512	0.81	0.451	0.773	Smc3	Mus musculus structural maintenace of chromosomes 3 (Smc3), mRNA [NM_007790]
A_52_P380460	0.25	0.599	0.451	0.852	Srbd1	Mus musculus S1 RNA binding domain 1 (Srbd1), mRNA [NM_030133]
A_52_P365528	0.184	0.365	0.451	1.254	Katnal1	Mus musculus katanin p60 subunit A-like 1 (Katnal1), mRNA [NM_153572]
A_51_P496031	0.226	0.279	0.451	0.417	Ar	Mus musculus androgen receptor (Ar), mRNA [NM_013476]
A_52_P182919	0.079	0.742	0.451	3.135	Steap4	Mus musculus STEAP family member 4 (Steap4), mRNA [NM_054098]
A_51_P298802	0.911	2.026	0.453	1.15	Bfsp2	Mus musculus beaded filament structural protein 2, phakinin, mRNA (cDNA clone IMAGE:582139), complete cds. [BC062815]
A_51_P181538	1.407	1.018	0.453	0.641	Brwd1	Mus musculus bromodomain and WD repeat domain containing 1 (Brwd1), mRNA [NM_145125]
A_52_P685181	0.647	0.865	0.453	0.914	AK079275	Mus musculus adult male urinary bladder cDNA, RIKEN full-length enriched library, clone:9530073P05 product:unclassifiable, full insert sequence. [AK079275]
A_52_P117029	0.525	0.537	0.453	0.603	Safb2	Mus musculus scaffold attachment factor B2 (Safb2), mRNA [NM_001029979]
A_51_P335710	0.089	0.118	0.453	0.707	Agpat6	Mus musculus 1-acylglycerol-3-phosphate O-acyltransferase 6 (lysophosphatidic acid acyltransferase, zeta) (Agpat6), mRNA [NM_018743]
A_51_P450296	0.509	0.532	0.453	0.558	Thap3	Mus musculus THAP domain containing, apoptosis associated protein 3 (Thap3), mRNA [NM_175152]
A_52_P550932	0.123	0.462	0.453	2.965	H1f0	Mus musculus H1 histone family, member 0 (H1f0), mRNA [NM_008197]
A_52_P605846	0.159	0.687	0.453	4.366	Cebpb	Mus musculus CCAAT/enhancer binding protein (C/EBP), beta (Cebpb), mRNA [NM_009883]
A_51_P109171	1.668	1.684	0.454	0.881	4632413K17Rik	Mus musculus RIKEN cDNA 4632413K17 gene (4632413K17Rik), mRNA [NM_177614]
A_51_P500577	1.756	1.523	0.454	0.919	Psmd12	Mus musculus proteasome (prosome, macropain) 26S subunit, non-ATPase, 12 (Psmd12), mRNA [NM_025894]
A_51_P183261	0.363	1.114	0.454	1.136	Aqp8	Mus musculus aquaporin 8 (Aqp8), mRNA [NM_007474]
A_52_P171663	0.695	1.067	0.454	0.928	Dnajb1	Mus musculus DnaJ (Hsp40) homolog, subfamily B, member 1 (Dnajb1), mRNA [NM_018808]
A_52_P464193	0.447	0.872	0.454	0.8	Ilkap	Mus musculus integrin-linked kinase-associated serine/threonine phosphatase 2C (Ilkap), mRNA [NM_023343]
A_52_P174990	0.468	0.835	0.454	0.74	Tnrc15	Mus musculus trinucleotide repeat containing 15, mRNA (cDNA clone IMAGE:5357184), complete cds. [BC027137]
A_51_P110381	0.509	0.735	0.454	0.99	Cd207	Mus musculus CD 207 antigen (Cd207), mRNA [NM_144943]
A_52_P75971	0.451	0.617	0.454	0.759	Cgnl1	Mus musculus cingulin-like 1 (Cgnl1), transcript variant 1, mRNA [NM_026599]
A_52_P593723	0.301	0.603	0.454	0.815	P4ha1	Mus musculus procollagen-proline, 2-oxoglutarate 4-dioxygenase (proline 4-hydroxylase), alpha 1 polypeptide (P4ha1), mRNA [NM_011030]
A_52_P17817	0.347	0.5	0.454	0.755	B230315F11Rik	Mus musculus RIKEN cDNA B230315F11 gene (B230315F11Rik), mRNA [NM_178766]
A_52_P176573	0.067	0.337	0.454	1.681	Homer2	Mus musculus homer homolog 2 (Drosophila) (Homer2), mRNA [NM_011983]
A_52_P98232	0.053	0.178	0.454	1.302	Hira	Mus musculus histone cell cycle regulation defective homolog A (S. cerevisiae) (Hira), transcript variant 1, mRNA [NM_010435]
A_51_P422183	0.712	0.875	0.454	0.518	Hmgn3	Mus musculus high mobility group nucleosomal binding domain 3, mRNA (cDNA clone MGC:11574 IMAGE:3597594), complete cds. [BC005693]
A_52_P336825	2.307	1.773	0.455	0.834	Matr3	Mus musculus matrin 3 (Matr3), mRNA [NM_010771]
A_51_P209163	1.918	1.692	0.455	1.042	Ubl3	Mus musculus ubiquitin-like 3 (Ubl3), mRNA [NM_011908]
A_51_P439803	0.81	1.244	0.455	0.984	NM_013798	Mus musculus actin, gamma, cytoplasmic (Actg), mRNA [NM_013798]
A_51_P228974	0.63	1.059	0.455	0.805	Ogfod2	Mus musculus 2-oxoglutarate and iron-dependent oxygenase domain containing 2 (Ogfod2), mRNA [NM_025671]
A_51_P280971	0.474	0.875	0.455	0.85	Psmc3	Mus musculus proteasome (prosome, macropain) 26S subunit, ATPase 3 (Psmc3), mRNA [NM_008948]
A_51_P169173	0.304	0.551	0.455	0.838	Cdkn1b	Mus musculus cyclin-dependent kinase inhibitor 1B (P27) (Cdkn1b), mRNA [NM_009875]
A_52_P215343	0.676	1.235	0.455	0.536	Ints8	Mus musculus 16 days neonate cerebellum cDNA, RIKEN full-length enriched library, clone:9630048M02 product:unclassifiable, full insert sequence. [AK036255]
A_51_P159492	0.711	0.47	0.455	0.555	Ocrl	Mus musculus adult retina cDNA, RIKEN full-length enriched library, clone:A930007F16 product:similar to INOSITOL POLYPHOSPHATE 5-PHOSPHATASE OCRL-1 (EC 3.1.3.-) (LOWE'S OCULOCEREBRORENAL SYNDROME PROTEIN) [Homo sapiens], full insert sequence. [AK044320]
A_51_P256093	0.692	1.243	0.455	1.919	Map2k6	Mus musculus mitogen activated protein kinase kinase 6 (Map2k6), mRNA [NM_011943]
A_52_P286018	0.107	0.548	0.455	2.184	NAP102645-1	Unknown
A_51_P361340	0.08	0.824	0.455	4.518	Nppa	Mus musculus natriuretic peptide precursor type A (Nppa), mRNA [NM_008725]
A_51_P361340	0.08	0.824	0.455	4.518	Nppa	Mus musculus natriuretic peptide precursor type A (Nppa), mRNA [NM_008725]
A_51_P285137	2.277	3.275	0.456	1.53	Dmxl2	PREDICTED: Mus musculus Dmx-like 2 (Dmxl2), mRNA [XM_358382]
A_51_P298570	1.797	1.724	0.456	0.805	Eif4a2	Mus musculus eukaryotic translation initiation factor 4A2 (Eif4a2), mRNA [NM_013506]
A_51_P387220	1.632	1.651	0.456	0.702	Ddx1	Mus musculus DEAD (Asp-Glu-Ala-Asp) box polypeptide 1 (Ddx1), mRNA [NM_134040]
A_51_P100856	0.197	0.917	0.456	1.652	Fn1	Mus musculus fibronectin 1 (Fn1), mRNA [NM_010233]
A_51_P362202	0.174	0.731	0.456	0.771	Mobkl2c	Mus musculus MOB1, Mps One Binder kinase activator-like 2C (yeast) (Mobkl2c), mRNA [NM_175308]
A_52_P216672	0.407	0.481	0.456	0.468	Klk8	Mus musculus kallikrein 8 (Klk8), mRNA [NM_008940]
A_52_P196956	0.104	0.282	0.456	2.224	ENSMUST00000095339	Unknown
A_51_P134801	1.595	1.26	0.458	0.694	Ankrd12	Mus musculus ankyrin repeat domain 12 (Ankrd12), mRNA [NM_001025572]
A_52_P647906	1.388	1.238	0.458	0.694	Gna12	PREDICTED: Mus musculus guanine nucleotide binding protein, alpha 12, transcript variant 2 (Gna12), mRNA [XM_986527]
A_51_P432794	0.312	0.658	0.458	0.617	BC011487	Mus musculus cDNA sequence BC011487 (BC011487), mRNA [NM_146174]
A_52_P420734	0.394	0.528	0.458	0.703	Rasgrp2	Mus musculus RAS, guanyl releasing protein 2, mRNA (cDNA clone IMAGE:1179744), complete cds. [BC051474]
A_51_P157406	2.01	6.171	0.458	1.764	Ptgds	Mus musculus prostaglandin D2 synthase (brain) (Ptgds), mRNA [NM_008963]
A_51_P372550	1.313	0.808	0.459	0.338	Cgref1	Mus musculus cell growth regulator with EF hand domain 1, mRNA (cDNA clone MGC:28551 IMAGE:4206019), complete cds. [BC023116]
A_52_P398494	1.906	1.441	0.459	0.893	Ankrd11	PREDICTED: Mus musculus ankyrin repeat domain 11, transcript variant 2 (Ankrd11), mRNA [XM_902605]
A_52_P68193	0.457	0.803	0.459	0.891	ENSMUST00000041437	PREDICTED: Mus musculus similar to Protein phosphatase 2C isoform alpha (PP2C-alpha) (IA) (Protein phosphatase 1A) (LOC672800), mRNA [XR_004014]
A_52_P288811	0.317	0.74	0.459	1.376	Mat2b	Mus musculus methionine adenosyltransferase II, beta (Mat2b), mRNA [NM_134017]
A_52_P516021	0.217	0.712	0.459	1.529	BF165830	601774861F1 NCI_CGAP_Lu29 Mus musculus cDNA clone IMAGE:3995606 5'. [BF165830]
A_51_P406188	0.362	0.454	0.459	0.508	Asb10	Mus musculus ankyrin repeat and SOCS box-containing protein 10 (Asb10), mRNA [NM_080444]
A_52_P362111	1.55	1.155	0.46	0.782	D6Wsu176e	Mus musculus DNA segment, Chr 6, Wayne State University 176, expressed (D6Wsu176e), mRNA [NM_138587]
A_52_P584236	0.273	0.717	0.46	0.722	Ap3s2	Mus musculus adaptor-related protein complex 3, sigma 2 subunit (Ap3s2), mRNA [NM_009682]
A_51_P425205	0.657	0.635	0.46	1.41	Sod1	Mus musculus superoxide dismutase 1, soluble, mRNA (cDNA clone IMAGE:5697222), partial cds. [BC057074]
A_52_P460319	0.308	0.578	0.46	0.699	Lmnb2	Mus musculus lamin B2 (Lmnb2), mRNA [NM_010722]
A_52_P93256	0.197	0.249	0.46	1.057	Angptl2	Mus musculus angiopoietin-like 2 (Angptl2), mRNA [NM_011923]
A_52_P476484	1.868	1.931	0.461	0.688	D19Bwg1357e	Mus musculus DNA segment, Chr 19, Brigham & Women's Genetics 1357 expressed (D19Bwg1357e), mRNA [NM_177474]
A_52_P39418	0.857	1.09	0.461	0.66	Ccpg1	Mus musculus cell cycle progression 1 (Ccpg1), mRNA [NM_028181]
A_52_P73848	0.339	0.933	0.461	1.413	Clint1	Mus musculus melanocyte cDNA, RIKEN full-length enriched library, clone:G270074I22 product:Epsin 4 (Epsin-related protein) (EpsinR) (Enthoprotin) homolog [Mus musculus], full insert sequence. [AK147875]
A_52_P646808	0.269	0.855	0.461	0.629	Otud5	Mus musculus NOD-derived CD11c +ve dendritic cells cDNA, RIKEN full-length enriched library, clone:F630004F08 product:SI:bZ30I22.1 (Novel protein similar to human FLJ12550) (Fragment) homolog [Brachydanio rerio], full insert sequence [AK169921]
A_51_P391276	0.184	0.454	0.461	1.292	Gdi1	Mus musculus guanosine diphosphate (GDP) dissociation inhibitor 1 (Gdi1), mRNA [NM_010273]
A_52_P994399	0.216	0.365	0.461	0.505	Defcr4	Mus musculus defensin related cryptdin 4 (Defcr4), mRNA [NM_010039]
A_51_P228883	0.941	1.414	0.461	0.598	Htatip2	Mus musculus HIV-1 tat interactive protein 2, homolog (human) (Htatip2), mRNA [NM_016865]
A_52_P50512	0.063	0.269	0.461	2.016	Psmd13	Mus musculus proteasome (prosome, macropain) 26S subunit, non-ATPase, 13 (Psmd13), mRNA [NM_011875]
A_52_P180972	0.054	0.283	0.461	2.507	NAP029125-1	Unknown
A_51_P361340	0.08	0.824	0.461	4.518	Nppa	Mus musculus natriuretic peptide precursor type A (Nppa), mRNA [NM_008725]
A_51_P283456	1.038	2.707	0.463	0.737	Cyp2e1	Mus musculus cytochrome P450, family 2, subfamily e, polypeptide 1 (Cyp2e1), mRNA [NM_021282]
A_52_P544421	0.594	1.862	0.463	1.422	5830443L24Rik	Mus musculus RIKEN cDNA 5830443L24 gene (5830443L24Rik), mRNA [NM_029509]
A_52_P598714	0.995	1.19	0.463	0.952	Afg3l1	Mus musculus AFG3(ATPase family gene 3)-like 1 (yeast) (Afg3l1), mRNA [NM_054070]
A_52_P244072	0.766	1.045	0.463	0.838	1110033F14Rik	Mus musculus 18-day embryo whole body cDNA, RIKEN full-length enriched library, clone:1110033F14 product:RIKEN cDNA 1110033F14 gene, full insert sequence. [AK004056]
A_52_P305246	1.073	0.936	0.463	0.662	Nudt4	Mus musculus nudix (nucleoside diphosphate linked moiety X)-type motif 4 (Nudt4), mRNA [NM_027722]
A_52_P379337	0.428	0.722	0.463	0.637	Rtn4	Mus musculus reticulon 4 (Rtn4), transcript variant 1, mRNA [NM_194054]
A_51_P387348	0.312	0.527	0.463	0.823	Adora2a	Mus musculus adenosine A2a receptor, mRNA (cDNA clone MGC:118414 IMAGE:30242398), complete cds. [BC110692]
A_52_P462013	0.403	0.417	0.463	0.919	Cln8	Mus musculus ceroid-lipofuscinosis, neuronal 8 (Cln8), mRNA [NM_012000]
A_52_P173726	0.352	0.412	0.463	0.643	Vav1	Mus musculus vav 1 oncogene (Vav1), mRNA [NM_011691]
A_52_P562593	0.019	0.365	0.463	2.194	Gtrgeo22	Mus musculus gene trap ROSA b-geo 22 (Gtrgeo22), mRNA [NM_148934]
A_52_P81562	0.067	0.304	0.463	5.109	Eef2	Mus musculus eukaryotic translation elongation factor 2 (Eef2), mRNA [NM_007907]
A_52_P275233	0.413	0.799	0.464	0.992	Nup205	PREDICTED: Mus musculus nucleoporin 205, transcript variant 1 (Nup205), mRNA [XM_133073]
A_51_P209597	0.68	0.745	0.464	1.019	Afm	Mus musculus adult male kidney cDNA, RIKEN full-length enriched library, clone:F530013J02 product:afamin, full insert sequence. [AK143987]
A_52_P379337	0.428	0.722	0.464	0.637	Rtn4	Mus musculus reticulon 4 (Rtn4), transcript variant 1, mRNA [NM_194054]
A_52_P652104	0.531	0.619	0.464	0.997	Brd3	Mus musculus bromodomain containing 3 (Brd3), mRNA [NM_023336]
A_52_P318040	0.349	1.404	0.464	2.325	Acaca	Mus musculus acetyl-Coenzyme A carboxylase alpha, mRNA (cDNA clone IMAGE:5151139), with apparent retained intron. [BC023946]
A_51_P329441	0.128	0.7	0.464	2.34	Bsg	Mus musculus basigin (Bsg), mRNA [NM_009768]
A_51_P361340	0.08	0.824	0.464	4.518	Nppa	Mus musculus natriuretic peptide precursor type A (Nppa), mRNA [NM_008725]
A_52_P434639	1.576	1.47	0.465	0.773	0610010F05Rik	Mus musculus RIKEN cDNA 0610010F05 gene (0610010F05Rik), mRNA [NM_027860]
A_51_P162307	0.734	1.15	0.465	1.028	Phf3	PREDICTED: Mus musculus PHD finger protein 3, transcript variant 1 (Phf3), mRNA [XM_129836]
A_52_P565926	0.312	0.795	0.465	1.402	LOC665242	PREDICTED: Mus musculus similar to Mucin-2 precursor (Intestinal mucin 2) (LOC665242), mRNA [XR_001708]
A_51_P133349	0.34	0.442	0.465	0.838	Lats2	Mus musculus large tumor suppressor 2 (Lats2), mRNA [NM_015771]
A_51_P496031	0.226	0.279	0.465	0.417	Ar	Mus musculus androgen receptor (Ar), mRNA [NM_013476]
A_52_P557212	0.819	0.524	0.465	0.513	Adamts10	Mus musculus 12 days embryo embryonic body between diaphragm region and neck cDNA, RIKEN full-length enriched library, clone:9430006O18 product:a disintegrin-like and metalloprotease (reprolysin type) with thrombospondin type 1 motif, 10, full insert...
A_51_P345699	1.181	1.7	0.465	1.941	Tnnt3	Mus musculus troponin T3, skeletal, fast (Tnnt3), mRNA [NM_011620]
A_52_P275152	0.126	0.69	0.465	2.018	Cdc16	Mus musculus CDC16 cell division cycle 16 homolog (S. cerevisiae) (Cdc16), mRNA [NM_027276]
A_51_P361340	0.08	0.824	0.465	4.518	Nppa	Mus musculus natriuretic peptide precursor type A (Nppa), mRNA [NM_008725]
A_52_P277854	0.031	0.331	0.465	8.099	Snrpb	Mus musculus small nuclear ribonucleoprotein B (Snrpb), mRNA [NM_009225]
A_52_P184548	0.722	0.384	0.467	0.343	Ctla4	Mus musculus cytotoxic T-lymphocyte-associated protein 4 (Ctla4), mRNA [NM_009843]
A_52_P174775	1.208	2.183	0.467	0.827	Ripk1	Mus musculus receptor (TNFRSF)-interacting serine-threonine kinase 1 (Ripk1), mRNA [NM_009068]
A_51_P322906	0.46	1.375	0.467	1.018	Fgfr3	Mus musculus fibroblast growth factor receptor 3 (Fgfr3), mRNA [NM_008010]
A_51_P134801	1.595	1.26	0.467	0.694	Ankrd12	Mus musculus ankyrin repeat domain 12 (Ankrd12), mRNA [NM_001025572]
A_52_P213036	0.752	0.822	0.467	0.755	Parc	Mus musculus p53-associated parkin-like cytoplasmic protein, mRNA (cDNA clone IMAGE:4487632), complete cds. [BC041674]
A_51_P118300	0.372	0.636	0.467	0.91	Sncg	Mus musculus synuclein, gamma (Sncg), mRNA [NM_011430]
A_52_P423183	0.219	0.577	0.467	0.898	Acaa1a	Mus musculus acetyl-Coenzyme A acyltransferase 1A (Acaa1a), mRNA [NM_130864]
A_52_P278204	0.67	0.792	0.467	0.507	Mjd	Mus musculus Machado-Joseph disease (spinocerebellar ataxia 3, olivopontocerebellar ataxia 3, autosomal dominant, ataxin 3) homolog (human) (Mjd), mRNA [NM_029705]
A_51_P254541	0.124	0.342	0.467	1.894	Bax	Mus musculus Bcl2-associated X protein (Bax), mRNA [NM_007527]
A_51_P233954	3.94	7.013	0.467	2.318	Sesn1	Mus musculus sestrin 1 (Sesn1), mRNA [NM_001013370]
A_52_P310140	0.018	0.163	0.467	4.531	Wsb2	Mus musculus WD repeat and SOCS box-containing 2 (Wsb2), mRNA [NM_021539]
A_51_P298455	0.703	0.88	0.468	0.319	C630035N08Rik	Mus musculus RIKEN cDNA C630035N08 gene (C630035N08Rik), mRNA [NM_175427]
A_52_P599872	0.647	0.892	0.468	0.838	Thumpd3	Mus musculus THUMP domain containing 3 (Thumpd3), mRNA [NM_008188]
A_51_P126817	0.482	0.824	0.468	0.762	Th1l	Mus musculus TH1-like homolog (Drosophila) (Th1l), mRNA [NM_020580]
A_51_P283639	0.398	0.66	0.468	0.624	Sec23ip	Mus musculus Sec23 interacting protein (Sec23ip), mRNA [NM_001029982]
A_52_P622554	0.388	0.624	0.468	0.721	AK003018	Mus musculus adult male brain cDNA, RIKEN full-length enriched library, clone:0710007J16 product:Warning: possibly reversed clone, full insert sequence. [AK003018]
A_51_P169173	0.304	0.551	0.468	0.838	Cdkn1b	Mus musculus cyclin-dependent kinase inhibitor 1B (P27) (Cdkn1b), mRNA [NM_009875]
A_52_P117029	0.525	0.537	0.468	0.603	Safb2	Mus musculus scaffold attachment factor B2 (Safb2), mRNA [NM_001029979]
A_52_P600547	0.264	0.522	0.468	0.715	Src	Mus musculus Rous sarcoma oncogene (Src), transcript variant 1, mRNA [NM_009271]
A_51_P371408	1.23	0.877	0.468	0.472	Jmjd5	Mus musculus jumonji domain containing 5 (Jmjd5), mRNA [NM_029842]
A_52_P644005	0.378	0.582	0.468	0.49	Sox7	Mus musculus adult male tongue cDNA, RIKEN full-length enriched library, clone:2310039K21 product:SRY-box containing gene 7, full insert sequence. [AK009704]
A_52_P44760	0.263	0.908	0.468	2.033	Mars	Mus musculus methionine-tRNA synthetase (Mars), mRNA [NM_001003913]
A_51_P161429	0.076	0.33	0.468	2.112	Snx11	Mus musculus sorting nexin 11 (Snx11), mRNA [NM_028965]
A_51_P361340	0.08	0.824	0.468	4.518	Nppa	Mus musculus natriuretic peptide precursor type A (Nppa), mRNA [NM_008725]
A_52_P534583	0.864	1.558	0.469	0.921	Eraf	Mus musculus erythroid associated factor (Eraf), mRNA [NM_133245]
A_52_P625215	0.517	1.112	0.469	0.877	Wfikkn2	Mus musculus 10 days embryo whole body cDNA, RIKEN full-length enriched library, clone:2610304F08 product:hypothetical protein, full insert sequence. [AK011977]
A_52_P286166	0.393	1.089	0.469	1.047	Penk1	Mus musculus preproenkephalin 1 (Penk1), mRNA [NM_001002927]
A_52_P126720	0.597	0.9	0.469	1.11	E430012M05Rik	Mus musculus 9 days embryo whole body cDNA, RIKEN full-length enriched library, clone:D030066A15 product:unclassifiable, full insert sequence. [AK051077]
A_51_P128148	0.505	0.87	0.469	0.771	Pcoln3	Mus musculus procollagen (type III) N-endopeptidase (Pcoln3), mRNA [NM_145606]
A_52_P393367	0.331	0.799	0.469	1.398	Fbxw2	Mus musculus F-box and WD-40 domain protein 2 (Fbxw2), mRNA [NM_013890]
A_52_P406459	0.254	0.625	0.469	1.261	2410091C18Rik	Mus musculus RIKEN cDNA 2410091C18 gene (2410091C18Rik), transcript variant 1, mRNA [NM_028611]
A_52_P403003	0.217	0.538	0.469	0.904	D16H22S680E	Mus musculus 8 days embryo whole body cDNA, RIKEN full-length enriched library, clone:5730412I09 product:SER/THR-rich protein T10 in DGCR region, full insert sequence. [AK133778]
A_52_P369581	0.362	0.436	0.469	0.754	Atm	Mus musculus ataxia telangiectasia mutated homolog (human) (Atm), mRNA [NM_007499]
A_51_P367563	0.943	0.97	0.469	0.465	Rshl2	Mus musculus radial spokehead-like 2 (Rshl2), mRNA [NM_025789]
A_51_P494409	1.763	2.451	0.47	0.645	BC021442	Mus musculus cDNA sequence BC021442 (BC021442), mRNA [NM_145484]
A_51_P407922	0.95	1.071	0.47	0.933	AK038075	Mus musculus 16 days neonate thymus cDNA, RIKEN full-length enriched library, clone:A130076E08 product:unclassifiable, full insert sequence. [AK038075]
A_52_P178393	0.984	1.013	0.47	0.739	Arid4b	Mus musculus AT rich interactive domain 4B (Rbp1 like) (Arid4b), transcript variant 1, mRNA [NM_194262]
A_51_P480904	0.715	0.916	0.47	0.857	Blmh	Mus musculus bleomycin hydrolase (Blmh), mRNA [NM_178645]
A_52_P323309	0.258	0.704	0.47	1.276	NAP049879-1	Unknown
A_52_P570652	0.324	0.486	0.47	0.704	Flywch1	Mus musculus FLYWCH-type zinc finger 1 (Flywch1), mRNA [NM_153791]
A_52_P44061	0.285	0.385	0.47	0.858	BC037112	Mus musculus cDNA sequence BC037112 (BC037112), mRNA [NM_001030306]
A_52_P593680	0.973	0.349	0.47	1.152	6230410P16Rik	Mus musculus RIKEN cDNA 6230410P16 gene (6230410P16Rik), transcript variant 1, mRNA [NM_174846]
A_51_P450955	0.768	0.618	0.47	0.445	1110036O03Rik	Mus musculus RIKEN cDNA 1110036O03 gene (1110036O03Rik), mRNA [NM_176830]
A_52_P212580	0.968	0.672	0.47	0.491	AK051882	Mus musculus 12 days embryo eyeball cDNA, RIKEN full-length enriched library, clone:D230014M23 product:CGI-85 (FRAGMENT) homolog [Homo sapiens], full insert sequence. [AK051882]
A_51_P317505	0.925	0.578	0.47	0.598	Nat1	Mus musculus N-acetyltransferase 1 (arylamine N-acetyltransferase) (Nat1), mRNA [NM_008673]
A_52_P177142	0.536	2.588	0.47	2.137	Otud1	PREDICTED: Mus musculus OTU domain containing 1 (Otud1), mRNA [XM_991213]
A_52_P398941	0.188	0.835	0.47	2.139	Pde4d	Mus musculus 16 days neonate cerebellum cDNA, RIKEN full-length enriched library, clone:9630011N22 product:hypothetical Proline-rich region profile containing protein, full insert sequence. [AK035860]
A_52_P616392	0	0.993	0.47	5.48	Stno	Mus musculus strawberry notch homolog (Drosophila) (Stno), mRNA [NM_183426]
A_52_P372032	2.481	1.977	0.472	0.923	Ddx21	Mus musculus DEAD (Asp-Glu-Ala-Asp) box polypeptide 21 (Ddx21), mRNA [NM_019553]
A_52_P670026	2.084	1.764	0.472	0.972	Rsad2	Mus musculus radical S-adenosyl methionine domain containing 2 (Rsad2), mRNA [NM_021384]
A_51_P346104	0.454	0.838	0.472	0.867	Sgta	Mus musculus small glutamine-rich tetratricopeptide repeat (TPR)-containing, alpha (Sgta), mRNA [NM_024499]
A_51_P367220	0.762	0.796	0.472	0.68	Rad50	Mus musculus RAD50 homolog (S. cerevisiae) (Rad50), mRNA [NM_009012]
A_51_P147714	0.252	0.763	0.472	1.212	Sfrs14	Mus musculus splicing factor, arginine/serine-rich 14 (Sfrs14), mRNA [NM_172755]
A_52_P579876	0.228	0.723	0.472	1.561	2400003N08Rik	Mus musculus RIKEN cDNA 2400003N08 gene (2400003N08Rik), mRNA [NM_178622]
A_52_P64609	0.295	0.591	0.472	0.94	Hist2h2aa1	Mus musculus histone 2, H2aa1 (Hist2h2aa1), mRNA [NM_013549]
A_52_P518182	0.521	0.573	0.472	0.913	Magi3	Mus musculus membrane associated guanylate kinase, WW and PDZ domain containing 3 (Magi3), mRNA [NM_133853]
A_52_P424138	0.35	0.382	0.472	0.522	Hcfc1	Mus musculus host cell factor C1 (Hcfc1), mRNA [NM_008224]
A_51_P361340	0.08	0.824	0.472	4.518	Nppa	Mus musculus natriuretic peptide precursor type A (Nppa), mRNA [NM_008725]
A_51_P505521	0.568	2.054	0.473	1.413	Hist1h4i	UI-M-CC0-ayb-f-07-0-UI.r1 NIH_BMAP_Ret1 Mus musculus cDNA clone UI-M-CC0-ayb-f-07-0-UI 5'. [BF467941]
A_52_P272638	0.525	1.401	0.473	0.851	1700001E04Rik	Mus musculus RIKEN cDNA 1700001E04 gene (1700001E04Rik), mRNA [NM_029288]
A_51_P413539	1.208	1.37	0.473	1.099	Nek6	Mus musculus NIMA (never in mitosis gene a)-related expressed kinase 6 (Nek6), mRNA [NM_021606]
A_51_P403334	1.347	1.214	0.473	0.792	Cuedc2	Mus musculus CUE domain containing 2 (Cuedc2), mRNA [NM_024192]
A_51_P362429	0.816	1.162	0.473	0.783	Myh11	Mus musculus myosin, heavy polypeptide 11, smooth muscle (Myh11), mRNA [NM_013607]
A_52_P351173	0.315	0.653	0.473	1.098	AI847670	Mus musculus expressed sequence AI847670 (AI847670), mRNA [NM_177869]
A_52_P662785	0.712	0.549	0.473	1.382	Polr3g	Mus musculus polymerase (RNA) III (DNA directed) polypeptide G, mRNA (cDNA clone MGC:76564 IMAGE:30464021), complete cds. [BC066818]
A_52_P369581	0.362	0.436	0.473	0.754	Atm	Mus musculus ataxia telangiectasia mutated homolog (human) (Atm), mRNA [NM_007499]
A_51_P221460	0.372	0.357	0.473	1.473	Ormdl3	Mus musculus ORM1-like 3 (S. cerevisiae) (Ormdl3), mRNA [NM_025661]
A_52_P498702	0.146	0.461	0.473	1.885	NAP071060-1	Unknown
A_51_P123345	0.105	0.323	0.473	2.054	Arf2	Mus musculus ADP-ribosylation factor 2 (Arf2), mRNA [NM_007477]
A_51_P358765	0.632	3.347	0.473	2.419	Spp1	Mus musculus secreted phosphoprotein 1 (Spp1), mRNA [NM_009263]
A_52_P317187	0.601	0.355	0.474	0.409	Zfp445	Mus musculus zinc finger protein 445 (Zfp445), mRNA [NM_173364]
A_51_P276479	1.391	2.153	0.474	1.217	4930486L24Rik	Mus musculus RIKEN cDNA 4930486L24 gene (4930486L24Rik), mRNA [NM_178098]
A_51_P274635	1.188	1.55	0.474	1.004	E030041M21Rik	Mus musculus RIKEN cDNA E030041M21 gene (E030041M21Rik), mRNA [NM_029166]
A_52_P770923	0.667	0.936	0.474	1.296	AK035605	Mus musculus adult male urinary bladder cDNA, RIKEN full-length enriched library, clone:9530075P18 product:unclassifiable, full insert sequence. [AK035605]
A_51_P400054	0.892	0.767	0.474	0.677	4930548H24Rik	Mus musculus RIKEN cDNA 4930548H24 gene (4930548H24Rik), mRNA [NM_026296]
A_51_P137413	1.179	0.756	0.474	1.425	Srpr	Mus musculus signal recognition particle receptor ('docking protein'), mRNA (cDNA clone IMAGE:3596428), partial cds [BC012512]
A_51_P185229	0.74	0.746	0.474	0.914	Bmp2	Mus musculus bone morphogenetic protein 2 (Bmp2), mRNA [NM_007553]
A_52_P436590	0.34	0.725	0.474	1.123	Wbscr17	Mus musculus Williams-Beuren syndrome chromosome region 17 homolog (human) (Wbscr17), mRNA [NM_145218]
A_52_P554007	0.27	0.448	0.474	1.631	Rabl2a	Mus musculus RAB, member of RAS oncogene family-like 2A (Rabl2a), mRNA [NM_026817]
A_51_P471362	0.73	0.788	0.474	2.001	BC038613	Mus musculus cDNA sequence BC038613 (BC038613), mRNA [NM_153784]
A_51_P163694	1.465	1.177	0.475	0.827	Rufy1	Mus musculus RUN and FYVE domain containing 1 (Rufy1), mRNA [NM_172557]
A_52_P399580	0.393	0.785	0.475	0.939	Crry	Mus musculus complement receptor related protein (Crry), mRNA [NM_013499]
A_51_P273130	0.226	0.731	0.475	1.53	Mrpl9	Mus musculus mitochondrial ribosomal protein L9 (Mrpl9), mRNA [NM_030116]
A_52_P141141	0.42	0.69	0.475	0.934	2310009E04Rik	Mus musculus RIKEN cDNA 2310009E04 gene (2310009E04Rik), mRNA [NM_029347]
A_51_P117924	0.196	0.564	0.475	1.431	Hoxa9	Mus musculus homeo box A9 (Hoxa9), mRNA [NM_010456]
A_52_P387009	0.337	0.517	0.475	0.729	Egln3	Mus musculus EGL nine homolog 3 (C. elegans) (Egln3), mRNA [NM_028133]
A_51_P496031	0.226	0.279	0.475	0.417	Ar	Mus musculus androgen receptor (Ar), mRNA [NM_013476]
A_52_P214126	1.328	0.704	0.475	0.464	Alox5	Mus musculus arachidonate 5-lipoxygenase (Alox5), mRNA [NM_009662]
A_51_P464387	0.093	0.514	0.475	2.005	Hspb8	Mus musculus heat shock protein 8 (Hspb8), mRNA [NM_030704]
A_52_P89683	0.029	0.378	0.475	4.679	LOC385319	PREDICTED: Mus musculus similar to L-lactate dehydrogenase A chain (LDH-A) (LDH muscle subunit) (LDH-M) (LOC385319), mRNA [XR_002509]
A_51_P459538	0.029	0.498	0.475	6.118	Ddb1	Mus musculus damage specific DNA binding protein 1 (Ddb1), mRNA [NM_015735]
A_51_P304527	1.621	1.437	0.477	0.734	Cluap1	Mus musculus clusterin associated protein 1 (Cluap1), mRNA [NM_029738]
A_52_P206573	1.019	0.872	0.477	1.262	Taf15	Mus musculus TAF15 RNA polymerase II, TATA box binding protein (TBP)-associated factor (Taf15), mRNA [NM_027427]
A_51_P511734	0.721	0.816	0.477	0.706	Snip1	Mus musculus Smad nuclear interacting protein 1 (Snip1), mRNA [NM_175246]
A_52_P153864	0.498	0.713	0.477	0.665	Lmo4	Mus musculus LIM domain only 4 (Lmo4), mRNA [NM_010723]
A_52_P369581	0.362	0.436	0.477	0.754	Atm	Mus musculus ataxia telangiectasia mutated homolog (human) (Atm), mRNA [NM_007499]
A_52_P141161	0.2	0.298	0.477	1.118	Hnrpf	Mus musculus heterogeneous nuclear ribonucleoprotein F (Hnrpf), mRNA [NM_133834]
A_52_P460270	0.026	0.477	0.477	2.155	Sec13l1	Mus musculus SEC13-like 1 (S. cerevisiae) (Sec13l1), mRNA [NM_024206]
A_52_P268852	0.633	0.385	0.478	0.408	Helt	Mus musculus Hey-like transcription factor (zebrafish) (Helt), mRNA [NM_173789]
A_51_P460676	1.959	1.935	0.478	0.782	Hspa4	Mus musculus heat shock protein 4 (Hspa4), mRNA [NM_008300]
A_51_P519420	0.379	1.111	0.478	1.498	P2rx5	Mus musculus purinergic receptor P2X, ligand-gated ion channel, 5 (P2rx5), mRNA [NM_033321]
A_51_P418295	0.81	1.029	0.478	0.827	Cd80	Mus musculus CD80 antigen (Cd80), mRNA [NM_009855]
A_51_P257156	0.509	0.898	0.478	0.907	2600009E05Rik	Mus musculus RIKEN cDNA 2600009E05 gene (2600009E05Rik), mRNA [NM_029832]
A_52_P249611	0.544	0.864	0.478	0.67	Rnf25	Mus musculus ring finger protein 25 (Rnf25), mRNA [NM_021313]
A_52_P301166	0.486	0.603	0.478	1.062	Pparbp	Mus musculus peroxisome proliferator activated receptor binding protein (Pparbp), transcript variant 1, mRNA [NM_013634]
A_52_P165497	0.339	0.2	0.478	0.67	Ski	Mus musculus Sloan-Kettering viral oncogene homolog (Ski), mRNA [NM_011385]
A_52_P645432	0.665	0.704	0.478	0.451	TC1416446	P97770 (P97770) ROSA26AS (Gene trap ROSA 26 antisense, Philippe Soriano), partial (22%) [TC1416446]
A_51_P464234	0.334	0.382	0.478	0.568	Fkbp2	Mus musculus FK506 binding protein 2 (Fkbp2), mRNA [NM_008020]
A_51_P417906	0.055	0.256	0.478	4.83	TC1421903	CPT7_MOUSE (P27786) Cytochrome P450 17A1 (CYPXVII) (P450-C17) (P450c17) (Steroid 17-alpha-hydroxylase/17,20 lyase) , partial (6%) [TC1421903]
A_52_P682745	1.33	1.26	0.479	0.882	Dock4	Mus musculus dedicator of cytokinesis 4 (Dock4), mRNA [NM_172803]
A_51_P147064	0.495	1.238	0.479	0.96	1600014C23Rik	Mus musculus adult female placenta cDNA, RIKEN full-length enriched library, clone:1600014C23 product:hypothetical protein, full insert sequence. [AK005450]
A_52_P621603	0.788	1.006	0.479	1.068	Tubb2a	Mus musculus tubulin, beta 2a (Tubb2a), mRNA [NM_009450]
A_51_P501018	0.973	0.688	0.479	1.05	Nek2	Mus musculus NIMA (never in mitosis gene a)-related expressed kinase 2 (Nek2), mRNA [NM_010892]
A_51_P452153	0.336	0.546	0.479	1.057	2010001M09Rik	Mus musculus RIKEN cDNA 2010001M09 gene (2010001M09Rik), mRNA [NM_027222]
A_52_P176573	0.067	0.337	0.479	1.681	Homer2	Mus musculus homer homolog 2 (Drosophila) (Homer2), mRNA [NM_011983]
A_51_P189985	0.766	0.893	0.479	0.568	Ppan	Mus musculus peter pan homolog (Drosophila) (Ppan), mRNA [NM_145610]
A_52_P623682	0.177	0.64	0.479	1.736	NAP028292-1	Unknown
A_51_P254541	0.124	0.342	0.479	1.894	Bax	Mus musculus Bcl2-associated X protein (Bax), mRNA [NM_007527]
A_51_P467618	0.143	0.799	0.479	3.197	Thoc5	Mus musculus THO complex 5 (Thoc5), mRNA [NM_172438]
A_52_P724603	0.413	0.805	0.481	0.955	A_52_P724603	Unknown
A_52_P453149	1.027	0.788	0.481	0.858	Poln	Mus musculus DNA polymerase N (Poln), mRNA [NM_181857]
A_52_P682922	0.277	0.774	0.481	1.021	Mapkapk5	Mus musculus MAP kinase-activated protein kinase 5 (Mapkapk5), mRNA [NM_010765]
A_52_P460285	0.39	0.769	0.481	0.975	NAP058254-1	Unknown
A_51_P329094	0.406	0.718	0.481	0.635	4930550L24Rik	Mus musculus RIKEN cDNA 4930550L24 gene, mRNA (cDNA clone MGC:107266 IMAGE:30281980), complete cds. [BC087920]
A_52_P392229	0.483	0.603	0.481	0.652	Rnf152	Mus musculus adult male spinal cord cDNA, RIKEN full-length enriched library, clone:A330076C18 product:unclassifiable, full insert sequence. [AK039635]
A_51_P277588	1.529	0.603	0.481	0.43	5730406M06Rik	PREDICTED: Mus musculus RIKEN cDNA 5730406M06 gene, transcript variant 2 (5730406M06Rik), mRNA [XM_884719]
A_52_P303862	0.48	0.574	0.481	0.518	Baz2a	Mus musculus bromodomain adjacent to zinc finger domain, 2A (Baz2a), mRNA [NM_054078]
A_51_P340747	1.08	1.135	0.481	0.555	Hspa1l	Mus musculus heat shock protein 1-like (Hspa1l), mRNA [NM_013558]
A_52_P383754	1.09	1.442	0.481	0.566	Copg2as2	Mus musculus Mit1 [AF217545]
A_51_P361340	0.08	0.824	0.481	4.518	Nppa	Mus musculus natriuretic peptide precursor type A (Nppa), mRNA [NM_008725]
A_51_P501248	3.452	5.451	0.482	1.503	Sphk1	Mus musculus sphingosine kinase 1 (Sphk1), transcript variant 2, mRNA [NM_025367]
A_52_P32756	1.697	1.527	0.482	0.793	Atf1	Mus musculus activating transcription factor 1 (Atf1), mRNA [NM_007497]
A_51_P487623	0.604	1.442	0.482	1.27	Slmap	Mus musculus sarcolemma associated protein (Slmap), mRNA [NM_032008]
A_51_P323011	0.857	1.35	0.482	0.638	Cblb	Mus musculus 9.5 days embryo parthenogenote cDNA, RIKEN full-length enriched library, clone:B130018P07 product:hypothetical protein, full insert sequence. [AK045005]
A_52_P284814	0.854	0.987	0.482	0.649	Nup107	Mus musculus nucleoporin 107 (Nup107), mRNA [NM_134010]
A_52_P256399	0.385	0.803	0.482	0.753	Rnf146	Mus musculus ring finger protein 146 (Rnf146), mRNA [NM_026518]
A_52_P192106	0.229	0.8	0.482	1.219	BC089461	Mus musculus cDNA clone IMAGE:30626734, containing frame-shift errors. [BC089461]
A_51_P406557	0.366	0.618	0.482	0.912	AI464131	PREDICTED: Mus musculus expressed sequence AI464131, transcript variant 1 (AI464131), mRNA [XM_283952]
A_52_P200631	0.333	0.592	0.482	0.867	Tmem65	Mus musculus 9.5 days embryo parthenogenote cDNA, RIKEN full-length enriched library, clone:B130014L01 product:unclassifiable, full insert sequence. [AK044939]
A_51_P456208	0.331	0.577	0.482	0.786	Tff3	Mus musculus trefoil factor 3, intestinal (Tff3), mRNA [NM_011575]
A_51_P236287	0.292	0.542	0.482	1.149	Safb	Mus musculus 0 day neonate eyeball cDNA, RIKEN full-length enriched library, clone:E130307D12 product:similar to SCAFFOLD ATTACHMENT FACTOR B [Rattus norvegicus], full insert sequence [AK087504]
A_51_P169867	0.216	0.502	0.482	1.377	Sh3bp5	Mus musculus SH3-domain binding protein 5 (BTK-associated) (Sh3bp5), mRNA [NM_011894]
A_52_P328006	0.299	0.273	0.482	1.075	Ppm1h	Mus musculus protein phosphatase 1H (PP2C domain containing) (Ppm1h), mRNA [NM_176919]
A_51_P190845	0.213	1.02	0.482	1.705	Atp6v1b2	Mus musculus ATPase, H+ transporting, lysosomal V1 subunit B2 (Atp6v1b2), mRNA [NM_007509]
A_51_P245393	0.419	0.572	0.482	1.812	L3mbtl2	Mus musculus l(3)mbt-like 2 (Drosophila) (L3mbtl2), mRNA [NM_145993]
A_51_P436201	0.153	0.667	0.482	1.816	Gart	Mus musculus phosphoribosylglycinamide formyltransferase (Gart), mRNA [NM_010256]
A_52_P455055	0.137	0.662	0.482	1.926	Golgb1	PREDICTED: Mus musculus golgi autoantigen, golgin subfamily b, macrogolgin 1, transcript variant 1 (Golgb1), mRNA [XM_148244]
A_51_P400868	0.198	0.889	0.482	2.197	Pecam1	Mus musculus platelet/endothelial cell adhesion molecule 1 (Pecam1), transcript variant 1, mRNA [NM_008816]
A_52_P589321	0.984	1.745	0.483	0.991	LOC14433	Mus musculus 2 days neonate thymus thymic cells cDNA, RIKEN full-length enriched library, clone:E430016M08 product:glyceraldehyde-3-phosphate dehydrogenase, full insert sequence. [AK169742]
A_52_P153147	1.229	1.678	0.483	1.431	ENSMUST00000060298	PREDICTED: Mus musculus hypothetical LOC620689 (LOC620689), mRNA [XM_885082]
A_51_P207962	0.454	1.279	0.483	1.419	Psmd4	Mus musculus proteasome (prosome, macropain) 26S subunit, non-ATPase, 4 (Psmd4), mRNA [NM_008951]
A_52_P470505	0.819	1.016	0.483	0.686	Gnb1	Mus musculus guanine nucleotide binding protein, beta 1 (Gnb1), mRNA [NM_008142]
A_52_P262997	0.794	0.89	0.483	0.703	Mrpl38	Mus musculus 10 days neonate skin cDNA, RIKEN full-length enriched library, clone:4733401F03 product:mitochondrial ribosomal protein L38, full insert sequence. [AK014632]
A_51_P482552	0.398	0.779	0.483	1.651	Vegfa	Mus musculus vascular endothelial growth factor A (Vegfa), transcript variant 2, mRNA [NM_009505]
A_52_P449718	1.292	0.736	0.483	0.691	Megf6	Mus musculus multiple EGF-like-domains 6, mRNA (cDNA clone IMAGE:4951563), complete cds. [BC039980]
A_51_P160284	0.371	0.427	0.483	0.52	Tcof1	Mus musculus Treacher Collins Franceschetti syndrome 1, homolog (Tcof1), mRNA [NM_011552]
A_52_P209184	0.159	0.493	0.483	2.107	Csrp1	Mus musculus cysteine and glycine-rich protein 1 (Csrp1), mRNA [NM_007791]
A_52_P296996	0.258	1.097	0.483	2.765	Slc9a8	Mus musculus solute carrier family 9 (sodium/hydrogen exchanger), member 8 (Slc9a8), transcript variant 1, mRNA [NM_148929]
A_52_P614320	0.382	0.657	0.483	5.036	Gm128	Mus musculus gene model 128, (NCBI) (Gm128), mRNA [NM_001024841]
A_52_P474515	1.146	2.59	0.484	0.659	Gm501	PREDICTED: Mus musculus gene model 501, (NCBI) (LOC244417), mRNA [XM_146277]
A_51_P127279	1.82	2.215	0.484	1.14	4930504E06Rik	Mus musculus RIKEN cDNA 4930504E06 gene (4930504E06Rik), mRNA [NM_133858]
A_51_P397200	0.687	0.843	0.484	0.746	AF397014	Mus musculus cDNA sequence AF397014 (AF397014), mRNA [NM_138654]
A_52_P397346	0.549	0.841	0.484	0.711	Etfdh	Mus musculus electron transferring flavoprotein, dehydrogenase (Etfdh), mRNA [NM_025794]
A_51_P183746	0.323	0.403	0.484	0.614	Prrx2	Mus musculus paired related homeobox 2 (Prrx2), mRNA [NM_009116]
A_51_P271865	1.083	0.909	0.484	0.509	Clec4f	Mus musculus C-type lectin domain family 4, member f (Clec4f), mRNA [NM_016751]
A_51_P127464	0.08	0.407	0.484	2.377	BC024868	Mus musculus cDNA sequence BC024868 (BC024868), mRNA [NM_199149]
A_51_P371162	1.629	1.824	0.486	1.014	Eif3s9	Mus musculus eukaryotic translation initiation factor 3, subunit 9 (eta) (Eif3s9), mRNA [NM_133916]
A_52_P76931	0.39	0.848	0.486	1.111	Wdhd1	Mus musculus WD repeat and HMG-box DNA binding protein 1 (Wdhd1), mRNA [NM_172598]
A_52_P205695	0.552	0.8	0.486	0.789	Mettl7a	Mus musculus methyltransferase like 7A (Mettl7a), mRNA [NM_027334]
A_52_P117566	0.625	0.728	0.486	0.898	Snx27	Mus musculus cDNA, RIKEN full-length enriched library, clone:M5C1044E12 product:sorting nexin family member 27, full insert sequence. [AK147452]
A_52_P496566	0.572	0.684	0.486	0.777	Ahnak	Mus musculus AHNAK nucleoprotein (desmoyokin) (Ahnak), transcript variant 3, mRNA [NM_001039959]
A_51_P507880	0.701	0.237	0.486	0.691	8430415E04Rik	Mus musculus RIKEN cDNA 8430415E04 gene (8430415E04Rik), mRNA [NM_028980]
A_52_P1172972	0.406	0.493	0.486	0.471	Hspd1	Mus musculus heat shock protein 1 (chaperonin) (Hspd1), mRNA [NM_010477]
A_52_P218930	0.82	0.802	0.486	0.507	D830030K20Rik	Mus musculus RIKEN cDNA D830030K20 gene (D830030K20Rik), mRNA [NM_177135]
A_52_P123693	1.125	1.189	0.486	1.861	E130304I02Rik	Mus musculus 0 day neonate eyeball cDNA, RIKEN full-length enriched library, clone:E130304I02 product:hypothetical protein, full insert sequence [AK021412]
A_51_P120239	0.058	0.478	0.486	2.568	Ptrf	Mus musculus polymerase I and transcript release factor (Ptrf), mRNA [NM_008986]
A_51_P235705	0.063	0.338	0.486	2.633	Tsfm	Mus musculus Ts translation elongation factor, mitochondrial (Tsfm), mRNA [NM_025537]
A_52_P685821	2.309	1.302	0.487	0.248	A630051L19Rik	Mus musculus 3 days neonate thymus cDNA, RIKEN full-length enriched library, clone:A630051L19 product:unclassifiable, full insert sequence [AK042002]
A_51_P474568	0.863	0.66	0.487	0.364	Pcdhga9	Mus musculus protocadherin gamma subfamily A, 9 (Pcdhga9), mRNA [NM_033592]
A_51_P100856	0.197	0.917	0.487	1.652	Fn1	Mus musculus fibronectin 1 (Fn1), mRNA [NM_010233]
A_52_P220163	0.846	0.904	0.487	0.729	ENSMUST00000064646	Mus musculus adult male thymus cDNA, RIKEN full-length enriched library, clone:5830454E08 product:hypothetical protein, full insert sequence. [AK018010]
A_52_P397012	0.346	0.879	0.487	0.973	Tars	Mus musculus threonyl-tRNA synthetase (Tars), mRNA [NM_033074]
A_51_P517138	0.277	0.75	0.487	0.868	Mrpl2	Mus musculus mitochondrial ribosomal protein L2 (Mrpl2), mRNA [NM_025302]
A_51_P363275	0.391	0.732	0.487	0.932	TC1429987	Q9ERK2 (Q9ERK2) Neprilysin-like peptidase gamma, partial (4%) [TC1429987]
A_51_P206518	0.356	0.574	0.487	0.711	Nagk	Mus musculus N-acetylglucosamine kinase (Nagk), mRNA [NM_019542]
A_52_P195414	0.204	0.513	0.487	1.531	Prmt3	Mus musculus protein arginine N-methyltransferase 3 (Prmt3), mRNA [NM_133740]
A_51_P494875	0.401	0.614	0.487	0.48	Cacng4	Mus musculus calcium channel, voltage-dependent, gamma subunit 4 (Cacng4), mRNA [NM_019431]
A_51_P521090	0.706	0.676	0.487	0.558	2210406O10Rik	Mus musculus adult male stomach cDNA, RIKEN full-length enriched library, clone:2210406O10 product:hypothetical protein, full insert sequence [AK008838]
A_51_P311977	0.134	0.967	0.487	3.018	Csda	Mus musculus cold shock domain protein A (Csda), mRNA [NM_011733]
A_52_P818682	1.961	1.456	0.488	0.412	9530006C21Rik	Mus musculus adult male urinary bladder cDNA, RIKEN full-length enriched library, clone:9530006C21 product:unclassifiable, full insert sequence. [AK020546]
A_52_P37658	0.63	1.429	0.488	1.048	Aatf	Mus musculus apoptosis antagonizing transcription factor (Aatf), mRNA [NM_019816]
A_52_P488768	0.527	1.355	0.488	1.059	5830415F09Rik	Mus musculus 10 days neonate cortex cDNA, RIKEN full-length enriched library, clone:A830087J06 product:hypothetical Uncharacterized protein family UPF0066 (VIRR) containing protein, full insert sequence. [AK044073]
A_51_P314895	0.435	0.72	0.488	0.819	Ccm2	Mus musculus cerebral cavernous malformation 2 homolog (human) (Ccm2), mRNA [NM_146014]
A_52_P81677	0.342	0.701	0.488	0.764	ENSMUST00000096050	PREDICTED: Mus musculus similar to Adenine phosphoribosyltransferase (APRT) (LOC639613), mRNA [XR_003967]
A_51_P409101	0.334	0.575	0.488	0.817	1700021K14Rik	Mus musculus adult male testis cDNA, RIKEN full-length enriched library, clone:1700021K14 product:hypothetical Cadherin structure containing protein, full insert sequence. [AK006216]
A_52_P480096	0.232	0.57	0.488	1.109	1700113I22Rik	Mus musculus RIKEN cDNA 1700113I22 gene (1700113I22Rik), mRNA [NM_026865]
A_51_P415388	0.638	1.027	0.488	0.461	AK080389	Mus musculus 3 days neonate thymus cDNA, RIKEN full-length enriched library, clone:A630089O11 product:unclassifiable, full insert sequence. [AK080389]
A_51_P260051	0.12	0.529	0.488	1.917	Arf1	Mus musculus ADP-ribosylation factor 1 (Arf1), mRNA [NM_007476]
A_52_P438530	0.201	0.742	0.488	2.032	Abcf3	Mus musculus ATP-binding cassette, sub-family F (GCN20), member 3 (Abcf3), mRNA [NM_013852]
A_51_P358765	0.632	3.347	0.488	2.419	Spp1	Mus musculus secreted phosphoprotein 1 (Spp1), mRNA [NM_009263]
A_52_P202455	1.888	1.799	0.489	0.964	Csde1	Mus musculus cold shock domain containing E1, RNA binding (Csde1), mRNA [NM_144901]
A_51_P132549	1.6	1.577	0.489	0.9	Trip10	Mus musculus thyroid hormone receptor interactor 10 (Trip10), mRNA [NM_134125]
A_52_P280044	1.264	1.563	0.489	0.952	Adam19	Mus musculus a disintegrin and metallopeptidase domain 19 (meltrin beta) (Adam19), mRNA [NM_009616]
A_52_P154501	1.175	1.424	0.489	0.869	Ube2q2	Mus musculus ubiquitin-conjugating enzyme E2Q (putative) 2 (Ube2q2), mRNA [NM_180600]
A_51_P387670	0.763	0.985	0.489	0.701	Gtpbp4	Mus musculus GTP binding protein 4 (Gtpbp4), mRNA [NM_027000]
A_51_P100856	0.197	0.917	0.489	1.652	Fn1	Mus musculus fibronectin 1 (Fn1), mRNA [NM_010233]
A_51_P497661	0.428	0.647	0.489	0.697	Ntn4	Mus musculus netrin 4 (Ntn4), mRNA [NM_021320]
A_52_P373480	0.467	0.637	0.489	0.563	AK046154	Mus musculus adult male corpora quadrigemina cDNA, RIKEN full-length enriched library, clone:B230345H22 product:unclassifiable, full insert sequence. [AK046154]
A_51_P336083	0.204	0.393	0.489	1.742	Rps6kc1	Mus musculus ribosomal protein S6 kinase polypeptide 1 (Rps6kc1), mRNA [NM_178775]
A_52_P555159	0.398	2.515	0.489	2.261	MGC58177	Mus musculus Similar to RIKEN cDNA 4930572O03 gene (MGC58177), mRNA [NM_198666]
A_52_P217100	0.14	0.593	0.489	2.37	NAP113293-1	Unknown
A_52_P362128	0.076	0.529	0.489	2.705	Pygo2	Mus musculus pygopus 2, mRNA (cDNA clone MGC:38193 IMAGE:5322622), complete cds. [BC025640]
A_51_P513661	2.612	1.215	0.491	0.347	AW493845	Mus musculus expressed sequence AW493845 (AW493845), mRNA [NM_001033218]
A_51_P475704	2.062	1.456	0.491	0.768	Pcdh9	Mus musculus cDNA, RIKEN full-length enriched library, clone:M5C1044E11 product:protocadherin 9, full insert sequence [AK147451]
A_51_P517928	0.82	1.138	0.491	0.901	Hspa4l	Mus musculus heat shock protein 4 like (Hspa4l), mRNA [NM_011020]
A_52_P79019	0.858	1.013	0.491	0.851	NAP028784-1	Unknown
A_51_P256933	0.655	0.844	0.491	1.365	ENSMUST00000044774	Mus musculus adult male testis cDNA, RIKEN full-length enriched library, clone:4933409F16 product:hypothetical protein, full insert sequence. [AK016752]
A_52_P272318	0.682	0.708	0.491	0.681	TC1497099	Unknown
A_51_P483351	0.372	0.619	0.491	0.827	ENSMUST00000062058	Mus musculus 12 days embryo spinal ganglion cDNA, RIKEN full-length enriched library, clone:D130027M04 product:weakly similar to LIX1 [Mus musculus], full insert sequence. [AK051276]
A_51_P452153	0.336	0.546	0.491	1.057	2010001M09Rik	Mus musculus RIKEN cDNA 2010001M09 gene (2010001M09Rik), mRNA [NM_027222]
A_51_P423444	0.379	0.532	0.491	0.633	Fez2	Mus musculus fasciculation and elongation protein zeta 2 (zygin II) (Fez2), mRNA [NM_199448]
A_52_P243090	0.288	0.386	0.491	0.793	Zc3h11a	Mus musculus zinc finger CCCH type containing 11A (Zc3h11a), mRNA [NM_144530]
A_52_P634122	0.171	0.329	0.491	1.451	Rexo1	Mus musculus REX1, RNA exonuclease 1 homolog (S. cerevisiae) (Rexo1), transcript variant 2, mRNA [NM_178383]
A_51_P254541	0.124	0.342	0.491	1.894	Bax	Mus musculus Bcl2-associated X protein (Bax), mRNA [NM_007527]
A_52_P455055	0.137	0.662	0.491	1.926	Golgb1	PREDICTED: Mus musculus golgi autoantigen, golgin subfamily b, macrogolgin 1, transcript variant 1 (Golgb1), mRNA [XM_148244]
A_52_P163849	0.142	0.677	0.491	3.216	Ivns1abp	Mus musculus influenza virus NS1A binding protein (Ivns1abp), transcript variant 1, mRNA [NM_001039511]
A_51_P387235	2.712	2.32	0.492	0.905	Pbef1	Mus musculus pre-B-cell colony-enhancing factor 1 (Pbef1), mRNA [NM_021524]
A_52_P899852	1.264	1.013	0.492	0.764	AK051483	Mus musculus 12 days embryo spinal ganglion cDNA, RIKEN full-length enriched library, clone:D130052B07 product:unclassifiable, full insert sequence. [AK051483]
A_52_P640474	1.344	1.012	0.492	0.817	Gnb4	Mus musculus guanine nucleotide binding protein, beta 4 (Gnb4), mRNA [NM_013531]
A_52_P331523	0.25	0.596	0.492	1.279	AL022779	Mus musculus expressed sequence AL022779 (AL022779), mRNA [NM_001024508]
A_52_P363607	0.619	0.498	0.492	0.738	Ankrd26	PREDICTED: Mus musculus ankyrin repeat domain 26, transcript variant 1 (Ankrd26), mRNA [XM_132817]
A_52_P407751	0.489	0.471	0.492	0.707	Pom121	Mus musculus nuclear pore membrane protein 121 (Pom121), mRNA [NM_148932]
A_51_P127718	0.215	0.434	0.492	0.988	Sh3bgr	Mus musculus SH3-binding domain glutamic acid-rich protein (Sh3bgr), mRNA [NM_015825]
A_51_P492087	0.684	0.667	0.492	0.496	Pole3	Mus musculus polymerase (DNA directed), epsilon 3 (p17 subunit) (Pole3), mRNA [NM_021498]
A_51_P341108	0.572	0.914	0.492	0.549	Spint1	Mus musculus serine protease inhibitor, Kunitz type 1, mRNA (cDNA clone MGC:6844 IMAGE:2650110), complete cds. [BC005769]
A_51_P254541	0.124	0.342	0.492	1.894	Bax	Mus musculus Bcl2-associated X protein (Bax), mRNA [NM_007527]
A_51_P254541	0.124	0.342	0.492	1.894	Bax	Mus musculus Bcl2-associated X protein (Bax), mRNA [NM_007527]
A_52_P236426	0.556	0.439	0.493	0.406	Lass4	Mus musculus longevity assurance homolog 4 (S. cerevisiae) (Lass4), mRNA [NM_026058]
A_51_P427990	0.628	0.739	0.493	0.641	2610312B22Rik	Mus musculus RIKEN cDNA 2610312B22 gene (2610312B22Rik), mRNA [NM_026934]
A_51_P119016	0.454	0.525	0.493	0.842	Usp36	PREDICTED: Mus musculus ubiquitin specific peptidase 36, transcript variant 1 (Usp36), mRNA [XM_126772]
A_51_P197645	0.277	0.408	0.493	0.984	3300001K11Rik	PREDICTED: Mus musculus RIKEN cDNA 3300001K11 gene (3300001K11Rik), mRNA [XM_358761]
A_51_P100856	0.197	0.917	0.494	1.652	Fn1	Mus musculus fibronectin 1 (Fn1), mRNA [NM_010233]
A_52_P124279	0.813	0.86	0.494	0.762	Lin7c	Mus musculus lin-7 homolog C (C. elegans) (Lin7c), mRNA [NM_011699]
A_52_P498208	0.328	0.591	0.494	0.902	Hist1h2ak	Mus musculus histone 1, H2ak (Hist1h2ak), mRNA [NM_178183]
A_51_P478672	0.18	0.58	0.494	1.684	Suclg2	Mus musculus succinate-Coenzyme A ligase, GDP-forming, beta subunit (Suclg2), mRNA [NM_011507]
A_51_P334199	0.266	0.498	0.494	0.924	Ephb3	Mus musculus Eph receptor B3 (Ephb3), mRNA [NM_010143]
A_52_P327070	0.795	0.485	0.494	0.88	NAP115237-1	Unknown
A_52_P465964	0.216	0.788	0.494	0.478	2310047H23Rik	Mus musculus adult male corpora quadrigemina cDNA, RIKEN full-length enriched library, clone:B230339P17 product:Hypothetical thioredoxin containing protein, full insert sequence. [AK046071]
A_51_P468362	0.81	0.513	0.494	0.496	0610010D24Rik	Mus musculus RIKEN cDNA 0610010D24 gene, mRNA (cDNA clone MGC:58041 IMAGE:6408630), complete cds [BC043115]
A_52_P609319	1.3	1.475	0.494	0.543	Nrip1	Mus musculus 13 days embryo male testis cDNA, RIKEN full-length enriched library, clone:6030458L20 product:unclassifiable, full insert sequence. [AK020076]
A_51_P254541	0.124	0.342	0.494	1.894	Bax	Mus musculus Bcl2-associated X protein (Bax), mRNA [NM_007527]
A_52_P644534	0.814	2.173	0.494	3.629	Dhrsx	Mus musculus dehydrogenase/reductase (SDR family) X chromosome (Dhrsx), mRNA [NM_001033326]
A_51_P210708	0.034	0.369	0.494	3.723	Amotl1	PREDICTED: Mus musculus angiomotin-like 1 (Amotl1), mRNA [XM_976419]
A_51_P326434	2.373	1.484	0.496	0.696	1300002A08Rik	Mus musculus RIKEN cDNA 1300002A08 gene (1300002A08Rik), mRNA [NM_025827]
A_51_P267080	0.623	1.32	0.496	1.056	Ecgf1	Mus musculus endothelial cell growth factor 1 (platelet-derived) (Ecgf1), mRNA [NM_138302]
A_51_P354934	0.309	1.029	0.496	1.465	Rgs5	Mus musculus 10 days neonate skin cDNA, RIKEN full-length enriched library, clone:4732454I17 product:regulator of G-protein signaling 5, full insert sequence [AK028765]
A_52_P340079	0.512	0.936	0.496	0.963	Rundc1	Mus musculus RUN domain containing 1 (Rundc1), mRNA [NM_172566]
A_52_P279712	0.358	0.613	0.496	0.975	Cbfa2t2h	Mus musculus core-binding factor, runt domain, alpha subunit 2, translocated to, 2 homolog (human) (Cbfa2t2h), mRNA [NM_172860]
A_52_P313523	0.576	0.577	0.496	0.687	4930452B06Rik	Mus musculus RIKEN cDNA 4930452B06 gene (4930452B06Rik), mRNA [NM_028934]
A_51_P290202	0.356	0.405	0.496	1.189	Hoxb13	Mus musculus homeo box B13 (Hoxb13), mRNA [NM_008267]
A_52_P582424	0.25	0.314	0.496	1.412	9130221H12Rik	Mus musculus RIKEN cDNA 9130221H12 gene (9130221H12Rik), mRNA [NM_178400]
A_51_P286034	1.255	1.215	0.496	0.532	Ccdc117	Mus musculus coiled-coil domain containing 117 (Ccdc117), mRNA [NM_134033]
A_52_P637199	0.166	0.335	0.496	0.554	Chordc1	Mus musculus cysteine and histidine-rich domain (CHORD)-containing, zinc-binding protein 1 (Chordc1), mRNA [NM_025844]
A_52_P577992	0.635	0.266	0.497	0.422	NAP029508-1	Unknown
A_51_P504624	0.552	0.948	0.497	0.81	Slc24a6	Mus musculus solute carrier family 24 (sodium/potassium/calcium exchanger), member 6 (Slc24a6), mRNA [NM_133221]
A_51_P181400	1.95	1.734	0.497	0.896	Efcab2	Mus musculus EF-hand calcium binding domain 2 (Efcab2), mRNA [NM_026626]
A_51_P181341	1.052	0.714	0.497	0.622	Efcbp2	Mus musculus EF hand calcium binding protein 2 (Efcbp2), mRNA [NM_054095]
A_51_P412736	1.696	1.545	0.497	0.809	Cebpz	Mus musculus CCAAT/enhancer binding protein zeta (Cebpz), mRNA [NM_001024806]
A_52_P29655	0.93	0.829	0.497	1.057	Dmd	Mus musculus adult male hippocampus cDNA, RIKEN full-length enriched library, clone:2900010C03 product:dystrophin, muscular dystrophy, full insert sequence. [AK013510]
A_52_P555382	0.33	0.636	0.497	1.135	Krr1	Mus musculus KRR1, small subunit (SSU) processome component, homolog (yeast) (Krr1), mRNA [NM_178610]
A_52_P333749	0.359	0.595	0.497	0.775	1200015F23Rik	Mus musculus RIKEN cDNA 1200015F23 gene (1200015F23Rik), mRNA [NM_001033136]
A_51_P485899	1.137	0.778	0.497	0.517	Sfrs1	Mus musculus splicing factor, arginine/serine-rich 1 (ASF/SF2) (Sfrs1), mRNA [NM_173374]
A_51_P520378	0.871	1	0.497	0.562	Atp1b3	Mus musculus ATPase, Na+/K+ transporting, beta 3 polypeptide (Atp1b3), mRNA [NM_007502]
A_51_P420236	0.058	0.342	0.497	2.723	Ars2	Mus musculus arsenate resistance protein 2 (Ars2), mRNA [NM_031405]
A_51_P230799	0.083	0.384	0.497	2.949	Atp2b1	Mus musculus ATPase, Ca++ transporting, plasma membrane 1 (Atp2b1), mRNA [NM_026482]
A_51_P463497	0.09	0.608	0.497	3.345	Rnh1	Mus musculus ribonuclease/angiogenin inhibitor 1 (Rnh1), mRNA [NM_145135]
A_52_P167114	0.451	0.361	0.497	3.715	Recql5	Mus musculus RecQ protein-like 5 (Recql5), mRNA [NM_130454]
A_52_P75281	0.074	0.411	0.497	4.129	Ercc2	Mus musculus excision repair cross-complementing rodent repair deficiency, complementation group 2 (Ercc2), mRNA [NM_007949]
A_51_P480709	0.266	1.594	0.497	4.903	Ywhaz	Mus musculus tyrosine 3-monooxygenase/tryptophan 5-monooxygenase activation protein, zeta polypeptide (Ywhaz), mRNA [NM_011740]
A_51_P438820	0.9	0.91	0.498	0.347	Pycard	Mus musculus PYD and CARD domain containing (Pycard), mRNA [NM_023258]
A_51_P116007	0.648	0.615	0.498	0.403	Hdac2	Mus musculus histone deacetylase 2 (Hdac2), mRNA [NM_008229]
A_51_P434859	0.946	0.662	0.498	0.795	Mllt4	PREDICTED: Mus musculus myeloid [XM_890447]
A_52_P529446	0.347	0.373	0.498	0.617	Zfp664	PREDICTED: Mus musculus zinc finger protein 664 (Zfp664), mRNA [XM_355639]
A_52_P171064	0.409	0.585	0.498	0.581	Wnk1	Mus musculus WNK lysine deficient protein kinase 1 (Wnk1), mRNA [NM_198703]
A_52_P230947	0.686	0.876	0.498	0.597	U2af1	Mus musculus U2 small nuclear ribonucleoprotein auxiliary factor (U2AF) 1 (U2af1), mRNA [NM_024187]
A_52_P243182	0.288	0.62	0.498	1.7	Lias	Mus musculus lipoic acid synthetase (Lias), mRNA [NM_024471]
A_52_P481493	5.838	5.455	0.5	0.941	Fkbp5	Mus musculus FK506 binding protein 5 (Fkbp5), mRNA [NM_010220]
A_51_P245485	1.049	1.816	0.5	0.933	Optn	Mus musculus optineurin (Optn), mRNA [NM_181848]
A_52_P371063	0.654	0.852	0.5	0.736	Iqcc	Mus musculus IQ motif containing C (Iqcc), mRNA [NM_198026]
A_52_P207406	1.327	0.909	0.5	0.48	Tmeff1	Mus musculus transmembrane protein with EGF-like and two follistatin-like domains 1 (Tmeff1), mRNA [NM_021436]
A_52_P210757	0.636	0.717	0.5	0.485	Usp48	Mus musculus adult male testis cDNA, RIKEN full-length enriched library, clone:4932423I15 product:ubiquitin specific protease 31, full insert sequence. [AK133251]
A_52_P61758	0.699	0.806	0.5	0.575	Kctd5	Mus musculus potassium channel tetramerisation domain containing 5 (Kctd5), mRNA [NM_027008]
A_52_P492601	0.163	0.337	0.5	1.793	Nudt18	Mus musculus nudix (nucleoside diphosphate linked moiety X)-type motif 18 (Nudt18), mRNA [NM_153136]
A_52_P980266	0.711	0.399	0.501	0.429	AK084632	Mus musculus 13 days embryo heart cDNA, RIKEN full-length enriched library, clone:D330023N15 product:unclassifiable, full insert sequence. [AK084632]
A_52_P172704	0.88	1.717	0.501	0.901	E030011O05Rik	Mus musculus 15 days embryo head cDNA, RIKEN full-length enriched library, clone:D930035P19 product:unclassifiable, full insert sequence. [AK086536]
A_51_P221886	0.556	1.098	0.501	0.973	AI314180	Mus musculus expressed sequence AI314180 (AI314180), mRNA [NM_172381]
A_52_P367147	0.543	1.059	0.501	0.903	A930013B10Rik	Mus musculus 0 day neonate thymus cDNA, RIKEN full-length enriched library, clone:A430009A20 product:hypothetical protein, full insert sequence. [AK039819]
A_51_P510106	0.705	0.859	0.501	0.648	6030413G23Rik	Mus musculus RIKEN cDNA 6030413G23 gene (6030413G23Rik), mRNA [NM_178664]
A_52_P376829	0.209	0.772	0.501	1.387	Rpl4	Mus musculus ribosomal protein L4 (Rpl4), mRNA [NM_024212]
A_52_P636199	0.54	0.708	0.501	0.714	Smc2	Mus musculus structural maintenance of chromosomes 2 (Smc2), mRNA [NM_008017]
A_51_P332003	0.33	0.684	0.501	1.333	Aste1	Mus musculus asteroid homolog 1 (Drosophila) (Aste1), mRNA [NM_025651]
A_52_P433137	0.36	0.631	0.501	1.007	D12Ertd551e	Mus musculus DNA segment, Chr 12, ERATO Doi 551, expressed (D12Ertd551e), mRNA [NM_028731]
A_52_P347898	0.52	0.534	0.501	0.837	Sost	Mus musculus sclerostin (Sost), mRNA [NM_024449]
A_52_P342963	0.431	0.206	0.501	0.756	4930572J05Rik	Mus musculus RIKEN cDNA 4930572J05 gene (4930572J05Rik), mRNA [NM_198607]
A_52_P265877	2.353	1.034	0.501	0.568	Aldh9a1	Mus musculus aldehyde dehydrogenase 9, subfamily A1 (Aldh9a1), mRNA [NM_019993]
A_52_P14456	0.419	0.151	0.502	0.383	1500001A10Rik	Mus musculus mRNA for mKIAA1853 protein [AK129457]
A_52_P174775	1.208	2.183	0.502	0.827	Ripk1	Mus musculus receptor (TNFRSF)-interacting serine-threonine kinase 1 (Ripk1), mRNA [NM_009068]
A_52_P495729	1.049	2.144	0.502	1.237	Osmr	Mus musculus oncostatin M receptor (Osmr), mRNA [NM_011019]
A_52_P93837	1.205	1.537	0.502	0.965	Mme	Mus musculus membrane metallo endopeptidase (Mme), mRNA [NM_008604]
A_52_P32756	1.697	1.527	0.502	0.793	Atf1	Mus musculus activating transcription factor 1 (Atf1), mRNA [NM_007497]
A_51_P317076	0.514	1.065	0.502	1.057	2010315L10Rik	Mus musculus RIKEN cDNA 2010315L10 gene (2010315L10Rik), transcript variant 1, mRNA [NM_025917]
A_51_P185775	0.486	0.842	0.502	0.867	Dnajc14	Mus musculus DnaJ (Hsp40) homolog, subfamily C, member 14 (Dnajc14), mRNA [NM_028873]
A_52_P563694	0.66	0.728	0.502	1.022	2310056P07Rik	Mus musculus adult male cecum cDNA, RIKEN full-length enriched library, clone:9130001M15 product:unclassifiable, full insert sequence [AK033568]
A_52_P686784	0.298	0.685	0.502	1.039	Arpc3	Mus musculus actin related protein 2/3 complex, subunit 3 (Arpc3), mRNA [NM_019824]
A_52_P491961	0.683	0.626	0.502	0.676	Ccdc25	Mus musculus coiled-coil domain containing 25 (Ccdc25), mRNA [NM_145944]
A_51_P150653	0.505	0.575	0.502	0.535	Ptprv	Mus musculus protein tyrosine phosphatase, receptor type, V (Ptprv), mRNA [NM_007955]
A_51_P191262	0.989	0.838	0.502	0.556	Jsrp1	Mus musculus junctional sarcoplasmic reticulum protein 1 (Jsrp1), mRNA [NM_028001]
A_52_P143866	0.153	2.456	0.502	5.532	ENSMUST00000086199	M.musculus mRNA for glutamine synthetase. [X16314]
A_52_P424767	2.715	2.09	0.503	1.095	Rbbp4	Mus musculus retinoblastoma binding protein 4 (Rbbp4), mRNA [NM_009030]
A_51_P117439	1.242	1.92	0.503	0.771	Dnajb6	Mus musculus DnaJ (Hsp40) homolog, subfamily B, member 6 (Dnajb6), transcript variant 3, mRNA [NM_011847]
A_51_P427674	2.08	1.489	0.503	0.731	Cpt1a	Mus musculus carnitine palmitoyltransferase 1a, liver (Cpt1a), mRNA [NM_013495]
A_52_P134170	0.991	1.459	0.503	0.874	Mphosph10	Mus musculus M-phase phosphoprotein 10 (U3 small nucleolar ribonucleoprotein) (Mphosph10), mRNA [NM_026483]
A_52_P1180449	0.286	1.38	0.503	0.847	Rtn4	Mus musculus 16 days embryo head cDNA, RIKEN full-length enriched library, clone:C130026I10 product:unclassifiable, full insert sequence. [AK047982]
A_52_P175952	0.524	0.684	0.503	0.667	Map3k7	Mus musculus mitogen activated protein kinase kinase kinase 7 (Map3k7), mRNA [NM_172688]
A_51_P278519	0.47	0.511	0.503	1.194	Qscn6	Mus musculus quiescin Q6 (Qscn6), transcript variant 2, mRNA [NM_023268]
A_51_P243978	0.279	0.386	0.503	1.138	ENSMUST00000015595	Unknown
A_51_P456952	0.254	0.366	0.503	1.115	Il2rg	Mus musculus interleukin 2 receptor, gamma chain (Il2rg), mRNA [NM_013563]
A_52_P443705	0.909	1.157	0.503	0.523	Isg20l1	Mus musculus interferon stimulated exonuclease gene 20-like 1 (Isg20l1), mRNA [NM_026531]
A_52_P598912	0.47	0.538	0.503	0.525	Rab6ip2	Mus musculus Rab6 interacting protein 2 (Rab6ip2), transcript variant 2, mRNA [NM_178085]
A_52_P510852	0.578	0.736	0.503	0.596	AU014645	Mus musculus expressed sequence AU014645 (AU014645), mRNA [NM_001033201]
A_52_P250753	0.177	0.712	0.503	1.951	Ghitm	Mus musculus growth hormone inducible transmembrane protein (Ghitm), mRNA [NM_078478]
A_51_P469531	0.066	0.18	0.503	8.064	Asna1	Mus musculus arsA (bacterial) arsenite transporter, ATP-binding, homolog 1 (Asna1), mRNA [NM_019652]
A_52_P82991	0.01	0.318	0.503	16.358	ENSMUST00000063037	PREDICTED: Mus musculus similar to L-lactate dehydrogenase A chain (LDH-A) (LDH muscle subunit) (LDH-M) (LOC383509), mRNA [XR_003372]
A_51_P374014	1.535	1.871	0.505	0.779	Eprs	Mus musculus glutamyl-prolyl-tRNA synthetase (Eprs), mRNA [NM_029735]
A_52_P457853	0.639	1.327	0.505	0.979	2210409E12Rik	Mus musculus RIKEN cDNA 2210409E12 gene (2210409E12Rik), mRNA [NM_028218]
A_52_P619219	0.537	1.186	0.505	0.858	Nudt12	Mus musculus nudix (nucleoside diphosphate linked moiety X)-type motif 12 (Nudt12), mRNA [NM_026497]
A_52_P955414	0.283	0.721	0.505	1.123	AK042529	Mus musculus 7 days neonate cerebellum cDNA, RIKEN full-length enriched library, clone:A730001K16 product:unclassifiable, full insert sequence. [AK042529]
A_52_P126055	0.381	0.703	0.505	1.08	Pon2	Mus musculus paraoxonase 2 (Pon2), mRNA [NM_183308]
A_52_P358505	0.468	0.581	0.505	0.669	Filip1	PREDICTED: Mus musculus filamin A interacting protein 1, transcript variant 1 (Filip1), mRNA [XM_486240]
A_52_P302001	1.274	0.447	0.505	1.055	Srebf2	Mus musculus sterol regulatory element binding factor 2 (Srebf2), mRNA [NM_033218]
A_52_P131997	0.384	0.474	0.505	0.559	Csnk2a1	Mus musculus casein kinase II, alpha 1 polypeptide (Csnk2a1), mRNA [NM_007788]
A_52_P18922	0.118	0.31	0.505	1.807	3110023E09Rik	Mus musculus RIKEN cDNA 3110023E09 gene (3110023E09Rik), mRNA [NM_026522]
A_52_P458524	0.136	0.266	0.505	1.977	LOC668978	PREDICTED: Mus musculus similar to Voltage-dependent anion-selective channel protein 1 (VDAC-1) (mVDAC1) (mVDAC5) (Outer mitochondrial membrane protein porin 1) (Plasmalemmal porin) (LOC668978), mRNA [XR_002277]
A_52_P256569	0.178	0.761	0.505	2.037	Dbndd2	Mus musculus dysbindin (dystrobrevin binding protein 1) domain containing 2 (Dbndd2), mRNA [NM_026797]
A_51_P211880	0.034	0.206	0.505	4.877	Mccc2	Mus musculus methylcrotonoyl-Coenzyme A carboxylase 2 (beta) (Mccc2), mRNA [NM_030026]
A_51_P438967	1.137	2.543	0.506	0.939	Gpnmb	Mus musculus glycoprotein (transmembrane) nmb (Gpnmb), mRNA [NM_053110]
A_51_P207550	0.829	2.033	0.506	1.176	Pla2g12a	Mus musculus phospholipase A2, group XIIA (Pla2g12a), transcript variant 1, mRNA [NM_023196]
A_51_P500051	1.026	1.87	0.506	0.912	Itpr2	Mus musculus inositol 1,4,5-triphosphate receptor 2 (Itpr2), transcript variant 1, mRNA [NM_019923]
A_51_P244504	0.801	0.957	0.506	0.772	Oraov1	Mus musculus oral cancer overexpressed 1 (Oraov1), mRNA [NM_028184]
A_52_P507305	0.471	0.94	0.506	0.957	4833421E05Rik	Mus musculus RIKEN cDNA 4833421E05 gene (4833421E05Rik), mRNA [NM_026347]
A_51_P343569	0.476	0.871	0.506	0.874	Galnt10	Mus musculus UDP-N-acetyl-alpha-D-galactosamine:polypeptide N-acetylgalactosaminyltransferase 10, mRNA (cDNA clone MGC:27969 IMAGE:3595220), complete cds. [BC016585]
A_52_P611956	0.428	0.815	0.506	1.382	Atp2c1	Mus musculus ATPase, Ca++-sequestering (Atp2c1), mRNA [NM_175025]
A_51_P380260	0.452	0.629	0.506	0.605	Kif5b	Mus musculus kinesin family member 5B (Kif5b), mRNA [NM_008448]
A_52_P746555	0.575	0.401	0.506	1.443	5033418A18Rik	Mus musculus 11 days pregnant adult female ovary and uterus cDNA, RIKEN full-length enriched library, clone:5033418A18 product:unclassifiable, full insert sequence. [AK017178]
A_51_P485870	0.289	0.34	0.506	1.112	BC027072	Mus musculus cDNA sequence BC027072 (BC027072), mRNA [NM_146082]
A_52_P391380	0.317	0.476	0.506	0.494	NAP061671-1	Unknown
A_52_P341886	0.881	0.776	0.506	0.511	Lzts1	Mus musculus leucine zipper, putative tumor suppressor 1 (Lzts1), mRNA [NM_199364]
A_51_P217778	0.187	0.285	0.506	0.522	Aspm	Mus musculus asp (abnormal spindle)-like, microcephaly associated (Drosophila) (Aspm), mRNA [NM_009791]
A_51_P254541	0.124	0.342	0.506	1.894	Bax	Mus musculus Bcl2-associated X protein (Bax), mRNA [NM_007527]
A_51_P489452	2.914	20.158	0.506	2.071	Cdo1	Mus musculus cysteine dioxygenase 1, cytosolic (Cdo1), mRNA [NM_033037]
A_52_P140394	0.474	0.914	0.506	2.085	Mtmr1	Mus musculus myotubularin related protein 1 (Mtmr1), mRNA [NM_016985]
A_52_P583236	0.082	0.38	0.506	2.356	Tnpo3	Mus musculus transportin 3 (Tnpo3), mRNA [NM_177296]
A_52_P138046	0.18	1.102	0.506	3.643	Ppp1r13l	Mus musculus protein phosphatase 1, regulatory (inhibitor) subunit 13 like (Ppp1r13l), mRNA [NM_001010836]
A_51_P424854	2.712	6.642	0.507	1.011	Ahsg	Mus musculus alpha-2-HS-glycoprotein (Ahsg), mRNA [NM_013465]
A_52_P531514	0.534	1.442	0.507	1.152	Uhrf2	Mus musculus adult male thymus cDNA, RIKEN full-length enriched library, clone:5832421E21 product:ubiquitin-like, containing PHD and RING finger domains 2, full insert sequence. [AK031036]
A_52_P381311	0.555	1.148	0.507	0.722	App	Mus musculus adult male pituitary gland cDNA, RIKEN full-length enriched library, clone:5330435A13 product:unclassifiable, full insert sequence [AK030583]
A_52_P681513	0.544	0.948	0.507	0.789	8430406H22Rik	Mus musculus 16 days embryo lung cDNA, RIKEN full-length enriched library, clone:8430406H22 product:unclassifiable, full insert sequence. [AK018386]
A_52_P674803	0.133	0.825	0.507	0.764	Pnpla6	Mus musculus neuropathy target esterase (Nte), mRNA [NM_015801]
A_52_P120424	0.194	0.765	0.507	1.545	Vcp	Mus musculus valosin containing protein (Vcp), mRNA [NM_009503]
A_52_P147778	0.308	0.659	0.507	0.999	Fgfr1op	Mus musculus Fgfr1 oncogene partner (Fgfr1op), mRNA [NM_201230]
A_51_P185175	0.512	0.636	0.507	0.829	Fkbp4	Mus musculus FK506 binding protein 4 (Fkbp4), mRNA [NM_010219]
A_51_P106397	0.382	0.604	0.507	0.743	Prkcn	Mus musculus protein kinase C, nu (Prkcn), mRNA [NM_029239]
A_52_P331125	0.296	0.555	0.507	1.501	LOC624187	PREDICTED: Mus musculus similar to OTU domain containing 6B, transcript variant 2 (LOC624187), mRNA [XM_897035]
A_51_P486239	0.379	0.464	0.507	0.875	Clec3b	Mus musculus C-type lectin domain family 3, member b (Clec3b), mRNA [NM_011606]
A_51_P503494	1.629	5.773	0.507	1.968	Arc	Mus musculus activity regulated cytoskeletal-associated protein (Arc), mRNA [NM_018790]
A_52_P272275	0.979	0.923	0.508	0.33	NAP033903-1	Unknown
A_52_P93837	1.205	1.537	0.508	0.965	Mme	Mus musculus membrane metallo endopeptidase (Mme), mRNA [NM_008604]
A_51_P376227	1.071	0.957	0.508	0.934	Bcat1	Mus musculus branched chain aminotransferase 1, cytosolic (Bcat1), transcript variant 2, mRNA [NM_007532]
A_51_P230987	1.238	1.099	0.508	0.882	Pi4k2b	Mus musculus phosphatidylinositol 4-kinase type 2 beta (Pi4k2b), transcript variant 1, mRNA [NM_025951]
A_52_P73703	0.841	0.948	0.508	0.791	C330021A05Rik	Mus musculus RIKEN cDNA C330021A05 gene (C330021A05Rik), mRNA [NM_153082]
A_52_P228621	0.597	0.914	0.508	0.946	Tnfrsf1b	Mus musculus tumor necrosis factor receptor superfamily, member 1b (Tnfrsf1b), mRNA [NM_011610]
A_52_P670909	1.125	0.848	0.508	0.723	Pdcl	Mus musculus phosducin-like (Pdcl), mRNA [NM_026176]
A_51_P487345	0.712	0.836	0.508	0.699	Pdcd7	Mus musculus programmed cell death protein 7 (Pdcd7), mRNA [NM_016688]
A_52_P59970	0.591	0.786	0.508	0.706	Tmem157	Mus musculus 13 days embryo lung cDNA, RIKEN full-length enriched library, clone:D430003I21 product:hypothetical protein, full insert sequence. [AK084861]
A_52_P399717	0.486	0.696	0.508	0.648	D16Bwg1543e	Mus musculus 8 days embryo whole body cDNA, RIKEN full-length enriched library, clone:5730448P06 product:unclassifiable, full insert sequence. [AK017649]
A_52_P530042	0.708	0.685	0.508	0.822	Abi2	Mus musculus abl-interactor 2 (Abi2), mRNA [NM_198127]
A_52_P369512	0.931	0.642	0.508	0.605	6430601A21Rik	Mus musculus RIKEN cDNA 6430601A21 gene (6430601A21Rik), mRNA [NM_175466]
A_52_P32402	0.377	0.556	0.508	0.914	Slc31a2	Mus musculus solute carrier family 31, member 2 (Slc31a2), mRNA [NM_025286]
A_51_P169173	0.304	0.551	0.508	0.838	Cdkn1b	Mus musculus cyclin-dependent kinase inhibitor 1B (P27) (Cdkn1b), mRNA [NM_009875]
A_51_P262871	0.108	0.426	0.508	1.403	Nans	Mus musculus N-acetylneuraminic acid synthase (sialic acid synthase) (Nans), mRNA [NM_053179]
A_52_P661061	0.177	0.359	0.508	1.107	Tspan3	Mus musculus tetraspanin 3 (Tspan3), mRNA [NM_019793]
A_52_P441949	0.48	0.339	0.508	0.809	Fuca2	Mus musculus fucosidase, alpha-L- 2, plasma (Fuca2), mRNA [NM_025799]
A_52_P27442	0.217	1.089	0.508	2.165	2310046K01Rik	Mus musculus RIKEN cDNA 2310046K01 gene (2310046K01Rik), mRNA [NM_027172]
A_51_P191400	0.187	0.372	0.508	2.442	Ttn	Mus musculus titin (Ttn), transcript variant N2-A, mRNA [NM_011652]
A_52_P612813	0.147	1.01	0.508	3.239	Map2k7	Mus musculus mitogen activated protein kinase kinase 7, mRNA (cDNA clone MGC:96654 IMAGE:30615302), complete cds. [BC070467]
A_51_P216965	1.686	1.066	0.51	0.33	Fkbp10	Mus musculus FK506 binding protein 10 (Fkbp10), mRNA [NM_010221]
A_52_P619679	0.531	0.796	0.51	0.395	Nyx	Mus musculus nyctalopin (Nyx), mRNA [NM_173415]
A_52_P265002	0.571	1.147	0.51	0.933	Pik3ca	Mus musculus phosphatidylinositol 3-kinase, catalytic, alpha polypeptide (Pik3ca), mRNA [NM_008839]
A_52_P372165	1.442	1.013	0.51	0.793	Rpsa	Mus musculus ribosomal protein SA (Rpsa), mRNA [NM_011029]
A_51_P148208	1.042	0.886	0.51	0.604	Itsn2	Mus musculus intersectin 2 (Itsn2), mRNA [NM_011365]
A_52_P503927	0.365	0.81	0.51	1.418	Gpr178	Mus musculus G protein-coupled receptor 178 (Gpr178), mRNA [NM_001033178]
A_51_P189208	0.423	0.751	0.51	0.988	4933417G07Rik	Mus musculus adult male testis cDNA, RIKEN full-length enriched library, clone:4933417G07 product:similar to SEC13-RELATED PROTEIN [Homo sapiens], full insert sequence [AK016844]
A_52_P639223	0.708	0.732	0.51	1.214	Bche	Mus musculus butyrylcholinesterase (Bche), mRNA [NM_009738]
A_52_P230947	0.686	0.876	0.51	0.597	U2af1	Mus musculus U2 small nuclear ribonucleoprotein auxiliary factor (U2AF) 1 (U2af1), mRNA [NM_024187]
A_52_P293546	0.388	0.605	0.51	0.599	Kif3b	Mus musculus cDNA, RIKEN full-length enriched library, clone:M5C1048L14 product:kinesin family member 3B, full insert sequence [AK147467]
A_51_P254541	0.124	0.342	0.51	1.894	Bax	Mus musculus Bcl2-associated X protein (Bax), mRNA [NM_007527]
A_51_P226853	0.058	0.502	0.51	2.466	Gga1	Mus musculus golgi associated, gamma adaptin ear containing, ARF binding protein 1 (Gga1), mRNA [NM_145929]
A_52_P46085	0.085	0.48	0.51	3.285	Mvp	Mus musculus major vault protein (Mvp), mRNA [NM_080638]
A_52_P54976	0.08	0.342	0.51	3.667	NAP031654-1	Unknown
A_51_P361340	0.08	0.824	0.51	4.518	Nppa	Mus musculus natriuretic peptide precursor type A (Nppa), mRNA [NM_008725]
A_52_P413976	1.286	1.212	0.511	0.811	9430091E24Rik	Mus musculus 12 days embryo embryonic body between diaphragm region and neck cDNA, RIKEN full-length enriched library, clone:9430091E24 product:unclassifiable, full insert sequence. [AK020517]
A_52_P547273	1.248	0.928	0.511	0.889	Dock4	Mus musculus adult male medulla oblongata cDNA, RIKEN full-length enriched library, clone:6330411N01 product:RIKEN cDNA 6330411N01 gene, full insert sequence. [AK018161]
A_51_P328769	0.909	0.79	0.511	0.682	Rnf20	Mus musculus ring finger protein 20 (Rnf20), mRNA [NM_182999]
A_52_P208710	0.75	0.785	0.511	0.999	AK038277	Mus musculus 16 days neonate thymus cDNA, RIKEN full-length enriched library, clone:A130091N03 product:unclassifiable, full insert sequence. [AK038277]
A_51_P368855	0.613	0.717	0.511	0.617	H2-Ke2	Mus musculus H2-K region expressed gene 2 (H2-Ke2), mRNA [NM_010385]
A_51_P279064	0.238	0.578	0.511	1.073	Tmem63b	Mus musculus transmembrane protein 63b (Tmem63b), mRNA [NM_198167]
A_51_P297140	0.394	0.483	0.511	1.526	Fbxo40	Mus musculus adult male bone cDNA, RIKEN full-length enriched library, clone:9830162L14 product:similar to MUSCLE DISEASE-RELATED PROTEIN [Homo sapiens], full insert sequence. [AK036684]
A_52_P586821	0.22	0.35	0.511	0.881	Gng4	Mus musculus guanine nucleotide binding protein (G protein), gamma 4 subunit (Gng4), mRNA [NM_010317]
A_51_P224962	0.235	0.18	0.511	0.612	Zfp469	Mus musculus zinc finger protein 469 (Zfp469), mRNA [NM_178242]
A_51_P212107	1.134	1.207	0.511	0.578	Ctnnbl1	Mus musculus catenin, beta like 1 (Ctnnbl1), mRNA [NM_025680]
A_51_P212107	1.134	1.207	0.511	0.578	Ctnnbl1	Mus musculus catenin, beta like 1 (Ctnnbl1), mRNA [NM_025680]
A_51_P472249	0.759	1.188	0.511	0.595	Slc7a7	Mus musculus solute carrier family 7 (cationic amino acid transporter, y+ system), member 7 (Slc7a7), mRNA [NM_011405]
A_52_P201494	1.048	0.906	0.511	0.6	2900002G04Rik	Mus musculus 11 days pregnant adult female ovary and uterus cDNA, RIKEN full-length enriched library, clone:5031428K02 product:similar to CDNA FLJ14503 FIS, CLONE NT2RM1000252, WEAKLY SIMILAR TO H.SAPIENS E-MAP-115 MRNA [Homo sapiens], full insert...
A_52_P788961	0.544	1.677	0.511	1.716	AI851065	AI851065 UI-M-BH0-ajv-h-04-0-UI.s1 NIH_BMAP_M_S1 Mus musculus cDNA clone UI-M-BH0-ajv-h-04-0-UI 3', mRNA sequence [AI851065]
A_52_P380195	0.353	0.82	0.511	1.814	Arl4c	Mus musculus ADP-ribosylation factor-like 4C (Arl4c), mRNA [NM_177305]
A_52_P770634	0.676	0.497	0.512	0.207	AK033595	Mus musculus adult male cecum cDNA, RIKEN full-length enriched library, clone:9130022D06 product:unclassifiable, full insert sequence [AK033595]
A_51_P202714	0.938	2.243	0.512	1.572	Ctnnal1	Mus musculus catenin (cadherin associated protein), alpha-like 1 (Ctnnal1), mRNA [NM_018761]
A_51_P516148	1.737	2.224	0.512	1.019	Trpc4	Mus musculus transient receptor potential cation channel, subfamily C, member 4 (Trpc4), mRNA [NM_016984]
A_51_P516637	0.873	2.2	0.512	0.631	Bmp5	Mus musculus bone morphogenetic protein 5 (Bmp5), mRNA [NM_007555]
A_51_P272844	2.255	2.056	0.512	0.92	Osbpl9	Mus musculus oxysterol binding protein-like 9 (Osbpl9), transcript variant 2, mRNA [NM_173350]
A_51_P187346	1.872	1.603	0.512	0.968	5133401H06Rik	Mus musculus 10 days neonate intestine cDNA, RIKEN full-length enriched library, clone:5133401H06 product:unclassifiable, full insert sequence. [AK017223]
A_52_P1188205	0.517	1.418	0.512	0.862	AK048968	Mus musculus 0 day neonate cerebellum cDNA, RIKEN full-length enriched library, clone:C230086L09 product:unclassifiable, full insert sequence. [AK048968]
A_51_P162307	0.734	1.15	0.512	1.028	Phf3	PREDICTED: Mus musculus PHD finger protein 3, transcript variant 1 (Phf3), mRNA [XM_129836]
A_51_P440838	0.574	0.906	0.512	0.778	Fgfr1op2	Mus musculus FGFR1 oncogene partner 2 (Fgfr1op2), mRNA [NM_026218]
A_51_P257832	0.42	0.89	0.512	1.078	Uros	Mus musculus uroporphyrinogen III synthase (Uros), mRNA [NM_009479]
A_51_P476689	0.56	0.861	0.512	0.786	Mapt	Mus musculus microtubule-associated protein tau (Mapt), transcript variant 2, mRNA [NM_010838]
A_51_P327585	0.417	0.796	0.512	1.199	Gstm4	Mus musculus glutathione S-transferase, mu 4 (Gstm4), mRNA [NM_026764]
A_51_P370341	0.45	0.658	0.512	0.782	Hkr3	Mus musculus GLI-Kruppel family member HKR3 (Hkr3), mRNA [NM_133879]
A_52_P313523	0.576	0.577	0.512	0.687	4930452B06Rik	Mus musculus RIKEN cDNA 4930452B06 gene (4930452B06Rik), mRNA [NM_028934]
A_52_P34823	0.247	0.57	0.512	0.96	Lyn	Mus musculus Yamaguchi sarcoma viral (v-yes-1) oncogene homolog (Lyn), mRNA [NM_010747]
A_52_P224104	0.182	0.503	0.512	1.671	Calm1	Mus musculus calmodulin 1 (Calm1), mRNA [NM_009790]
A_52_P594430	0.568	0.473	0.512	0.7	Anks3	Mus musculus ankyrin repeat and sterile alpha motif domain containing 3 (Anks3), mRNA [NM_028301]
A_52_P549985	0.168	0.45	0.512	0.88	Asb13	Mus musculus adult male stomach cDNA, RIKEN full-length enriched library, clone:2210015B19 product:unclassifiable, full insert sequence. [AK008728]
A_52_P189030	0.557	0.571	0.512	0.541	Mga	Mus musculus MAX gene associated (Mga), mRNA [NM_013720]
A_51_P308726	0.016	0.29	0.512	3.028	Ergic3	Mus musculus ERGIC and golgi 3 (Ergic3), mRNA [NM_025516]
A_51_P186899	0.018	0.323	0.512	6.557	Egln1	Mus musculus EGL nine homolog 1 (C. elegans) (Egln1), mRNA [NM_053207]
A_52_P642167	0.922	1.676	0.514	1.03	Soat1	Mus musculus sterol O-acyltransferase 1 (Soat1), mRNA [NM_009230]
A_52_P261086	1.039	1.428	0.514	0.857	1110007F12Rik	Mus musculus RCB-0464 Meth-A cDNA, RIKEN full-length enriched library, clone:G430074J12 product:unclassifiable, full insert sequence. [AK165621]
A_52_P531949	0.772	1.136	0.514	0.889	Rgmb	Mus musculus RGM domain family, member B, mRNA (cDNA clone MGC:40725 IMAGE:5351870), complete cds. [BC030405]
A_51_P398971	1.105	1.058	0.514	0.769	Igfbp4	Mus musculus insulin-like growth factor binding protein 4 (Igfbp4), mRNA [NM_010517]
A_52_P475450	0.639	0.968	0.514	0.785	C030048B08Rik	Mus musculus RIKEN cDNA C030048B08 gene (C030048B08Rik), mRNA [NM_172991]
A_52_P508053	0.684	0.945	0.514	0.672	Sdccag10	Mus musculus 13 days embryo head cDNA, RIKEN full-length enriched library, clone:3110009E13 product:serologically defined colon cancer antigen 10, full insert sequence. [AK014025]
A_51_P100856	0.197	0.917	0.514	1.652	Fn1	Mus musculus fibronectin 1 (Fn1), mRNA [NM_010233]
A_51_P100856	0.197	0.917	0.514	1.652	Fn1	Mus musculus fibronectin 1 (Fn1), mRNA [NM_010233]
A_51_P169793	0.543	0.838	0.514	0.762	Atxn7l1	Mus musculus adult male bone cDNA, RIKEN full-length enriched library, clone:9830114D01 product:hypothetical protein, full insert sequence [AK036472]
A_52_P409988	0.931	1.026	0.514	0.764	Slc2a2	Mus musculus solute carrier family 2 (facilitated glucose transporter), member 2 (Slc2a2), mRNA [NM_031197]
A_52_P332187	0.385	0.479	0.514	0.988	Ankrd17	Mus musculus 13 days embryo male testis cDNA, RIKEN full-length enriched library, clone:6030410M12 product:unclassifiable, full insert sequence. [AK031350]
A_52_P500673	0.925	0.417	0.514	0.921	TC1514978	Q5SWS7 (Q5SWS7) Ribosomal protein L26, partial (51%) [TC1514978]
A_51_P164251	0.555	1.013	0.514	0.576	AK079917	Mus musculus adult male aorta and vein cDNA, RIKEN full-length enriched library, clone:A530003I17 product:unclassifiable, full insert sequence. [AK079917]
A_52_P561772	0.21	0.632	0.514	2.098	ENSMUST00000047643	PREDICTED: Mus musculus similar to serologically defined colon cancer antigen 3 isoform 1 (LOC636001), mRNA [XR_003231]
A_51_P440954	2.535	3.283	0.515	1.494	Ppfia1	Mus musculus 17 days embryo heart cDNA, RIKEN full-length enriched library, clone:I920020H01 product:protein tyrosine phosphatase, receptor type, f polypeptide (PTPRF), interacting protein, alpha 1, full insert sequence. [AK146526]
A_51_P431785	0.846	1.519	0.515	0.813	Myom2	Mus musculus myomesin 2 (Myom2), mRNA [NM_008664]
A_52_P166819	2.218	0.826	0.515	0.736	Trp53rk	Mus musculus Trp53 regulating kinase (Trp53rk), mRNA [NM_023815]
A_52_P288614	0.368	0.936	0.515	0.883	Rars	Mus musculus arginyl-tRNA synthetase (Rars), mRNA [NM_025936]
A_52_P1156565	1.203	0.927	0.515	1.289	AK087421	Mus musculus 0 day neonate eyeball cDNA, RIKEN full-length enriched library, clone:E130019F10 product:unclassifiable, full insert sequence. [AK087421]
A_51_P411965	0.296	0.797	0.515	1.404	Nbeal2	Mus musculus 18-day embryo whole body cDNA, RIKEN full-length enriched library, clone:1110014F23 product:hypothetical TolB, C-terminal domain structure containing protein, full insert sequence. [AK003694]
A_52_P384936	0.362	0.625	0.515	1.456	Cnot10	Mus musculus CCR4-NOT transcription complex, subunit 10 (Cnot10), mRNA [NM_153585]
A_52_P672722	0.371	0.605	0.515	0.934	E430018J23Rik	Mus musculus RIKEN cDNA E430018J23 gene (E430018J23Rik), mRNA [NM_198011]
A_52_P9347	0.279	0.268	0.515	0.799	Ddx23	Mus musculus DEAD (Asp-Glu-Ala-Asp) box polypeptide 23, mRNA (cDNA clone MGC:54908 IMAGE:5321607), complete cds. [BC049928]
A_52_P64001	-0.009	0.247	0.515	1.299	Ing4	Mus musculus inhibitor of growth family, member 4 (Ing4), mRNA [NM_133345]
A_52_P15877	0.215	0.541	0.515	1.713	Fut8	Mus musculus fucosyltransferase 8 (Fut8), mRNA [NM_016893]
A_51_P222590	1.846	1.964	0.516	0.955	Arf6	Mus musculus ADP-ribosylation factor 6 (Arf6), mRNA [NM_007481]
A_51_P212164	1.937	1.509	0.516	0.773	1200016B10Rik	Mus musculus RIKEN cDNA 1200016B10 gene (1200016B10Rik), mRNA [NM_025819]
A_52_P81461	1.783	1.392	0.516	0.837	Mgea5	Mus musculus meningioma expressed antigen 5 (hyaluronidase) (Mgea5), mRNA [NM_023799]
A_52_P325477	0.541	1.084	0.516	1.467	Trim16	Mus musculus tripartite motif protein 16 (Trim16), mRNA [NM_053169]
A_52_P281879	0.571	0.922	0.516	0.69	Ubtf	Mus musculus upstream binding transcription factor, RNA polymerase I (Ubtf), mRNA [NM_011551]
A_52_P533146	0.483	0.828	0.516	0.782	Ddit3	Mus musculus DNA-damage inducible transcript 3 (Ddit3), mRNA [NM_007837]
A_52_P517683	0.302	0.796	0.516	1.374	Tagln	Mus musculus transgelin (Tagln), mRNA [NM_011526]
A_52_P607586	0.34	0.733	0.516	0.724	4732475C15Rik	Mus musculus RIKEN cDNA 4732475C15 gene (4732475C15Rik), mRNA [NM_001024726]
A_52_P218002	0.413	0.608	0.516	1.562	Wdr36	Mus musculus WD repeat domain 36 (Wdr36), mRNA [NM_144863]
A_51_P169173	0.304	0.551	0.516	0.838	Cdkn1b	Mus musculus cyclin-dependent kinase inhibitor 1B (P27) (Cdkn1b), mRNA [NM_009875]
A_52_P72718	0.191	0.53	0.516	0.61	Lrrc42	Mus musculus leucine rich repeat containing 42 (Lrrc42), mRNA [NM_029985]
A_51_P113178	0.369	0.162	0.516	1.329	6530418L21Rik	Mus musculus RIKEN cDNA 6530418L21 gene (6530418L21Rik), mRNA [NM_175398]
A_51_P458451	1.043	1.362	0.516	0.521	Adipoq	Mus musculus adiponectin, C1Q and collagen domain containing (Adipoq), mRNA [NM_009605]
A_52_P478729	0.238	0.704	0.516	2.251	1810013C15Rik	Mus musculus RIKEN cDNA 1810013C15 gene (1810013C15Rik), mRNA [NM_194348]
A_51_P512379	1.878	3.233	0.517	1.078	Timp1	Mus musculus tissue inhibitor of metalloproteinase 1 (Timp1), mRNA [NM_011593]
A_51_P481325	0.814	1.574	0.517	1.083	Ier2	Mus musculus immediate early response 2 (Ier2), mRNA [NM_010499]
A_52_P504268	1.433	1.525	0.517	0.999	B3galnt1	Mus musculus UDP-GalNAc:betaGlcNAc beta 1,3-galactosaminyltransferase, polypeptide 1 (B3galnt1), mRNA [NM_020026]
A_51_P434979	0.429	1.384	0.517	1.471	Lmbr1l	Mus musculus limb region 1 like (Lmbr1l), mRNA [NM_029098]
A_52_P606774	1.652	1.346	0.517	0.783	Stk4	Mus musculus serine/threonine kinase 4 (Stk4), mRNA [NM_021420]
A_51_P197259	0.595	0.825	0.517	0.757	Cct7	Mus musculus chaperonin subunit 7 (eta) (Cct7), mRNA [NM_007638]
A_51_P376934	0.638	0.665	0.517	0.747	Bace2	Mus musculus beta-site APP-cleaving enzyme 2 (Bace2), mRNA [NM_019517]
A_52_P69506	0.445	0.619	0.517	0.821	Arhgef15	Mus musculus Rho guanine nucleotide exchange factor (GEF) 15 (Arhgef15), mRNA [NM_177566]
A_51_P314830	0.74	0.524	0.517	0.901	Rxrb	Mus musculus retinoid X receptor beta (Rxrb), mRNA [NM_011306]
A_52_P369581	0.362	0.436	0.517	0.754	Atm	Mus musculus ataxia telangiectasia mutated homolog (human) (Atm), mRNA [NM_007499]
A_51_P179241	0.613	0.704	0.517	0.549	Tssc4	Mus musculus tumor-suppressing subchromosomal transferable fragment 4 (Tssc4), transcript variant 1, mRNA [NM_020285]
A_52_P269384	0.139	0.402	0.517	1.754	1110018G07Rik	Mus musculus RIKEN cDNA 1110018G07 gene (1110018G07Rik), mRNA [NM_178065]
A_51_P338397	0.139	0.528	0.517	2.257	Kctd10	Mus musculus potassium channel tetramerisation domain containing 10 (Kctd10), mRNA [NM_026145]
A_51_P233825	0.161	0.262	0.517	2.582	Akap1	Mus musculus A kinase (PRKA) anchor protein 1 (Akap1), transcript variant 1, mRNA [NM_009648]
A_51_P267671	0.346	1.551	0.517	2.938	Abtb1	Mus musculus ankyrin repeat and BTB (POZ) domain containing 1 (Abtb1), mRNA [NM_030251]
A_52_P574974	1.646	0.534	0.519	0.205	Mesdc2	Mus musculus mesoderm development candiate 2 (Mesdc2), mRNA [NM_023403]
A_51_P487933	2.113	2.179	0.519	1.038	Psmd7	Mus musculus proteasome (prosome, macropain) 26S subunit, non-ATPase, 7 (Psmd7), mRNA [NM_010817]
A_51_P184062	1.868	1.789	0.519	0.893	Hbs1l	Mus musculus Hbs1-like (S. cerevisiae) (Hbs1l), mRNA [NM_019702]
A_52_P39418	0.857	1.09	0.519	0.66	Ccpg1	Mus musculus cell cycle progression 1 (Ccpg1), mRNA [NM_028181]
A_51_P142175	1.208	0.95	0.519	0.799	Lancl1	Mus musculus LanC (bacterial lantibiotic synthetase component C)-like 1 (Lancl1), mRNA [NM_021295]
A_52_P568731	0.629	0.847	0.519	0.65	Blzf1	Mus musculus basic leucine zipper nuclear factor 1 (Blzf1), mRNA [NM_025505]
A_52_P355398	0.428	0.806	0.519	1.042	Dars	Mus musculus aspartyl-tRNA synthetase (Dars), mRNA [NM_177445]
A_51_P433834	0.736	0.688	0.519	0.664	Amigo1	Mus musculus adhesion molecule with Ig like domain 1 (Amigo1), mRNA [NM_146137]
A_51_P338615	0.321	0.598	0.519	0.92	Adprh	Mus musculus ADP-ribosylarginine hydrolase (Adprh), mRNA [NM_007414]
A_51_P113475	0.077	0.541	0.519	0.775	Pctp	Mus musculus phosphatidylcholine transfer protein (Pctp), mRNA [NM_008796]
A_52_P364922	0.4	0.522	0.519	0.667	Bnip2	Mus musculus BCL2/adenovirus E1B interacting protein 1, NIP2 (Bnip2), transcript variant beta, mRNA [NM_016787]
A_52_P670978	0.355	0.443	0.519	0.765	2610200G18Rik	Mus musculus adult male tongue cDNA, RIKEN full-length enriched library, clone:2310016I08 product:unclassifiable, full insert sequence [AK009389]
A_51_P515981	0.184	0.309	0.519	0.847	AK031703	Mus musculus 13 days embryo male testis cDNA, RIKEN full-length enriched library, clone:6030494A18 product:unclassifiable, full insert sequence. [AK031703]
A_52_P602771	0.555	0.667	0.519	0.582	Srpk2	Mus musculus serine/arginine-rich protein specific kinase 2 (Srpk2), mRNA [NM_009274]
A_51_P482148	0.365	0.57	0.519	2.325	Evi1	Mus musculus ecotropic viral integration site 1 (Evi1), mRNA [NM_007963]
A_52_P546610	0.306	0.637	0.519	2.416	Pam	Mus musculus peptidylglycine alpha-amidating monooxygenase (Pam), mRNA [NM_013626]
A_52_P673152	0.216	0.502	0.519	3.121	Fbxl5	Mus musculus F-box and leucine-rich repeat protein 5 (Fbxl5), mRNA [NM_178729]
A_51_P235644	0.092	1.027	0.519	5.614	Prosc	Mus musculus proline synthetase co-transcribed (Prosc), transcript variant 1, mRNA [NM_054057]
A_51_P217282	1.086	1.465	0.52	0.951	Lemd3	PREDICTED: Mus musculus LEM domain containing 3, transcript variant 1 (Lemd3), mRNA [XM_354566]
A_52_P279184	0.689	1.014	0.52	0.69	Srp54	Mus musculus signal recognition particle 54 (Srp54), mRNA [NM_011899]
A_51_P455597	1.112	0.993	0.52	0.876	Mtif2	Mus musculus mitochondrial translational initiation factor 2 (Mtif2), mRNA [NM_133767]
A_52_P296095	1.3	0.949	0.52	0.737	Ptprk	Mus musculus 2 days neonate sympathetic ganglion cDNA, RIKEN full-length enriched library, clone:7120449H18 product:protein tyrosine phosphatase, receptor type, K, full insert sequence. [AK078614]
A_52_P40191	0.887	0.897	0.52	1.028	Cdc42ep5	Mus musculus CDC42 effector protein (Rho GTPase binding) 5 (Cdc42ep5), mRNA [NM_021454]
A_52_P510771	0.452	0.835	0.52	1.088	Tbl3	Mus musculus transducin (beta)-like 3 (Tbl3), mRNA [NM_145396]
A_51_P439612	0.387	0.809	0.52	1.098	Dnajb10	Mus musculus DnaJ (Hsp40) homolog, subfamily B, member 10 (Dnajb10), transcript variant 1, mRNA [NM_020266]
A_52_P126055	0.381	0.703	0.52	1.08	Pon2	Mus musculus paraoxonase 2 (Pon2), mRNA [NM_183308]
A_52_P478256	0.131	0.681	0.52	1.696	Samm50	Mus musculus sorting and assembly machinery component 50 homolog (S. cerevisiae) (Samm50), mRNA [NM_178614]
A_52_P392591	0.203	0.609	0.52	1.482	Tarsl1	Mus musculus threonyl-tRNA synthetase-like 1 (Tarsl1), mRNA [NM_027931]
A_51_P265444	0.423	0.469	0.52	0.552	Slc28a2	Mus musculus solute carrier family 28 (sodium-coupled nucleoside transporter), member 2 (Slc28a2), mRNA [NM_172980]
A_51_P505337	0.229	0.603	0.52	1.793	2610524G07Rik	Mus musculus adult male kidney cDNA, RIKEN full-length enriched library, clone:0610039M07 product:PX19 (SBBI12) (PX19-LIKE PROTEIN) homolog [Homo sapiens], full insert sequence. [AK002846]
A_52_P101142	0.261	0.903	0.52	2.035	Trim3	Mus musculus tripartite motif protein 3 (Trim3), mRNA [NM_018880]
A_52_P686405	0.865	0.569	0.521	0.424	Snapc1	Mus musculus small nuclear RNA activating complex, polypeptide 1 (Snapc1), mRNA [NM_178392]
A_52_P38825	0.782	0.721	0.521	0.45	ENSMUST00000046806	Unknown
A_52_P353445	1.268	1.336	0.521	0.756	Nsun6	Mus musculus NOL1/NOP2/Sun domain family 6 (Nsun6), mRNA [NM_028950]
A_52_P50216	1.214	1.308	0.521	0.769	Spin	Mus musculus spindlin (Spin), transcript variant 2, mRNA [NM_146043]
A_51_P307220	0.32	1.116	0.521	1.48	Ankrd54	Mus musculus RIKEN cDNA C730048E16 gene (C730048E16Rik), mRNA [NM_144849]
A_52_P512561	0.387	1.026	0.521	0.91	Trim59	Mus musculus tripartite motif-containing 59 (Trim59), mRNA [NM_025863]
A_52_P556140	1.087	0.981	0.521	0.624	Vapb	Mus musculus vesicle-associated membrane protein, associated protein B and C (Vapb), mRNA [NM_019806]
A_51_P152725	0.56	0.868	0.521	0.726	NAP057020-1	Unknown
A_52_P622680	0.35	0.816	0.521	1.195	Chmp4b	Mus musculus chromatin modifying protein 4B (Chmp4b), mRNA [NM_029362]
A_51_P366513	0.161	0.742	0.521	1.671	Papss2	Mus musculus 3'-phosphoadenosine 5'-phosphosulfate synthase 2 (Papss2), mRNA [NM_011864]
A_51_P484027	0.394	0.682	0.521	0.764	Cd300d	Mus musculus Cd300D antigen (Cd300d), mRNA [NM_134158]
A_52_P281620	0.426	0.639	0.521	0.819	Rbm4	Mus musculus RNA binding motif protein 4 (Rbm4), mRNA [NM_009032]
A_51_P178575	0.29	0.412	0.521	0.652	Brd3	Mus musculus bromodomain-containing FSH-like protein FSRG2 (Fsrg2) mRNA, complete cds. [AF269193]
A_51_P190262	0.174	0.38	0.521	1.044	Srprb	Mus musculus signal recognition particle receptor, B subunit (Srprb), mRNA [NM_009275]
A_52_P624648	0.085	0.269	0.521	1.004	Cflar	Mus musculus mRNA for CASH alpha protein. [Y14041]
A_51_P335710	0.089	0.118	0.521	0.707	Agpat6	Mus musculus 1-acylglycerol-3-phosphate O-acyltransferase 6 (lysophosphatidic acid acyltransferase, zeta) (Agpat6), mRNA [NM_018743]
A_51_P275451	0.938	0.892	0.521	0.581	AK034098	Mus musculus adult male diencephalon cDNA, RIKEN full-length enriched library, clone:9330156G10 product:unclassifiable, full insert sequence. [AK034098]
A_51_P457775	2.059	1.779	0.522	1.011	Evi5	Mus musculus ecotropic viral integration site 5 (Evi5), mRNA [NM_007964]
A_52_P282068	0.755	1.513	0.522	1.033	Zfp259	Mus musculus zinc finger protein 259 (Zfp259), mRNA [NM_011752]
A_51_P143737	1.278	1.479	0.522	0.859	Psmd14	Mus musculus proteasome (prosome, macropain) 26S subunit, non-ATPase, 14 (Psmd14), mRNA [NM_021526]
A_51_P104933	0.884	1.413	0.522	0.74	Trub2	Mus musculus TruB pseudouridine (psi) synthase homolog 2 (E. coli) (Trub2), mRNA [NM_145520]
A_52_P329314	1.459	1.349	0.522	0.834	5830427D03Rik	Mus musculus RIKEN cDNA 5830427D03 gene (5830427D03Rik), mRNA [NM_175232]
A_51_P480073	0.633	1.233	0.522	1.331	Chad	Mus musculus chondroadherin (Chad), mRNA [NM_007689]
A_52_P463143	1.367	1.184	0.522	0.901	Cdc37	Mus musculus cell division cycle 37 homolog (S. cerevisiae) (Cdc37), mRNA [NM_016742]
A_52_P409961	0.644	1.119	0.522	0.836	Ccnt2	Mus musculus cyclin T2 (Ccnt2), mRNA [NM_028399]
A_51_P313566	1.023	1.095	0.522	0.9	Lmna	Mus musculus lamin A (Lmna), transcript variant 2, mRNA [NM_019390]
A_51_P151968	0.652	1.071	0.522	0.807	Eif2b5	Mus musculus eukaryotic translation initiation factor 2B, subunit 5 epsilon (Eif2b5), mRNA [NM_172265]
A_51_P116906	0.765	1.008	0.522	0.712	Rapgef3	Mus musculus Rap guanine nucleotide exchange factor (GEF) 3 (Rapgef3), mRNA [NM_144850]
A_52_P567890	1.017	0.94	0.522	0.934	Zfp84	Mus musculus zinc finger protein 84 (Zfp84), mRNA [NM_023750]
A_51_P484832	0.258	0.752	0.522	1.113	Ppm1g	Mus musculus protein phosphatase 1G (formerly 2C), magnesium-dependent, gamma isoform (Ppm1g), mRNA [NM_008014]
A_51_P321807	0.474	0.74	0.522	0.828	4930519F09Rik	BY715385 RIKEN full-length enriched, adult male testis Mus musculus cDNA clone 4930519F09 5'. [BY715385]
A_52_P116018	0.342	0.637	0.522	1.15	Aldh3b2	PREDICTED: Mus musculus aldehyde dehydrogenase 3 family, member B2 (Aldh3b2), mRNA [XM_129134]
A_51_P363749	1.22	0.582	0.522	0.457	Irf6	Mus musculus interferon regulatory factor 6 (Irf6), transcript variant 1, mRNA [NM_016851]
A_51_P381801	0.15	0.439	0.522	1.735	Arf5	Mus musculus ADP-ribosylation factor 5 (Arf5), mRNA [NM_007480]
A_52_P558577	1.764	1.872	0.524	0.917	Zfp263	Mus musculus zinc finger protein 263 (Zfp263), mRNA [NM_148924]
A_51_P359813	1.632	1.74	0.524	0.876	Csnk1d	Mus musculus casein kinase 1, delta (Csnk1d), transcript variant 2, mRNA [NM_027874]
A_52_P176333	0.791	1.719	0.524	1.297	Inadl	Mus musculus InaD-like (Drosophila) (Inadl), transcript variant 4, mRNA [NM_001005787]
A_52_P46688	1.709	1.699	0.524	0.769	AK089297	Mus musculus B6-derived CD11 +ve dendritic cells cDNA, RIKEN full-length enriched library, clone:F730002H19 product:glycoprotein (transmembrane) nmb, full insert sequence. [AK089297]
A_52_P400999	1.744	1.644	0.524	0.855	Cdgap	Mus musculus Cdc42 GTPase-activating protein (Cdgap), mRNA [NM_020260]
A_52_P676108	0.909	1.372	0.524	0.827	Rnaseh2a	Mus musculus ribonuclease H2, large subunit (Rnaseh2a), mRNA [NM_027187]
A_51_P489337	0.448	0.947	0.524	0.942	Becn1	Mus musculus beclin 1 (coiled-coil, myosin-like BCL2-interacting protein) (Becn1), mRNA [NM_019584]
A_52_P522166	0.903	0.893	0.524	0.632	2810026P18Rik	AGENCOURT_10128568 NIH_MGC_134 Mus musculus cDNA clone IMAGE:6504586 5', mRNA sequence [BU509931]
A_51_P264934	0.978	0.657	0.524	0.715	Matn4	Mus musculus matrilin 4 (Matn4), mRNA [NM_013592]
A_51_P359137	0.28	0.632	0.524	1.382	Doc2g	Mus musculus double C2, gamma (Doc2g), mRNA [NM_021791]
A_51_P434041	0.616	0.63	0.524	0.97	C030019F02Rik	Mus musculus RIKEN cDNA C030019F02 gene (C030019F02Rik), mRNA [NM_021426]
A_52_P48723	0.46	0.606	0.524	1.046	Ccrk	Mus musculus cell cycle related kinase (Ccrk), mRNA [NM_053180]
A_51_P389597	0.229	0.502	0.524	0.852	Ins2	Mus musculus insulin II (Ins2), mRNA [NM_008387]
A_51_P241861	0.274	0.484	0.524	1.037	Tcirg1	Mus musculus T-cell, immune regulator 1, ATPase, H+ transporting, lysosomal V0 protein A3 (Tcirg1), mRNA [NM_016921]
A_52_P1140498	0.953	0.776	0.525	0.225	AK086521	Mus musculus 15 days embryo head cDNA, RIKEN full-length enriched library, clone:D930033M12 product:unclassifiable, full insert sequence. [AK086521]
A_52_P319581	1.264	1.354	0.525	0.736	Tcf25	Mus musculus transcription factor 25 (basic helix-loop-helix) (Tcf25), transcript variant 3, mRNA [NM_001037878]
A_51_P404559	0.555	1.17	0.525	1.27	Alkbh3	Mus musculus alkB, alkylation repair homolog 3 (E. coli), mRNA (cDNA clone MGC:25757 IMAGE:3993214), complete cds. [BC018196]
A_52_P430628	0.912	1.029	0.525	0.659	Rabggtb	Mus musculus RAB geranylgeranyl transferase, b subunit (Rabggtb), mRNA [NM_011231]
A_52_P138267	1.01	0.955	0.525	0.984	TC1495415	Unknown
A_52_P539540	0.734	0.949	0.525	0.655	Setd3	Mus musculus SET domain containing 3 (Setd3), mRNA [NM_028262]
A_51_P347431	0.117	0.876	0.525	1.544	AA408296	Mus musculus expressed sequence AA408296 (AA408296), mRNA [NM_145415]
A_51_P362638	0.375	0.86	0.525	0.942	Trf	Mus musculus transferrin (Trf), mRNA [NM_133977]
A_51_P113784	0.193	0.559	0.525	1.051	Prpf19	Mus musculus PRP19/PSO4 pre-mRNA processing factor 19 homolog (S. cerevisiae) (Prpf19), mRNA [NM_134129]
A_52_P64601	0.385	0.55	0.525	0.946	4121402D02Rik	Mus musculus RIKEN cDNA 4121402D02 gene (4121402D02Rik), mRNA [NM_028722]
A_51_P329460	0.181	0.169	0.525	0.829	Gja3	Mus musculus gap junction membrane channel protein alpha 3 (Gja3), mRNA [NM_016975]
A_51_P112627	1.36	1.313	0.525	0.569	St6galnac2	Mus musculus ST6 (alpha-N-acetyl-neuraminyl-2,3-beta-galactosyl-1,3)-N-acetylgalactosaminide alpha-2,6-sialyltransferase 2 (St6galnac2), mRNA [NM_009180]
A_51_P214580	0.79	0.931	0.525	0.59	Wipi2	Mus musculus 3 days neonate thymus cDNA, RIKEN full-length enriched library, clone:A630051C02 product:unclassifiable, full insert sequence. [AK041989]
A_51_P191865	1.006	1.705	0.526	1.431	Lama2	Mus musculus laminin, alpha 2 (Lama2), mRNA [NM_008481]
A_52_P494289	0.832	1.344	0.526	1.147	Pam	Mus musculus 15 days embryo head cDNA, RIKEN full-length enriched library, clone:D930020N11 product:peptidylglycine alpha-amidating monooxygenase, full insert sequence. [AK053025]
A_51_P457113	0.45	1.309	0.526	1.272	Rbl2	Mus musculus retinoblastoma-like 2 (Rbl2), mRNA [NM_011250]
A_52_P237669	0.683	1.154	0.526	0.939	Nup54	Mus musculus nucleoporin 54 (Nup54), mRNA [NM_183392]
A_51_P380685	0.642	1.062	0.526	1.047	Stoml2	Mus musculus stomatin (Epb7.2)-like 2 (Stoml2), mRNA [NM_023231]
A_52_P402175	0.641	0.819	0.526	0.711	Ppm1b	Mus musculus protein phosphatase 1B, magnesium dependent, beta isoform (Ppm1b), mRNA [NM_011151]
A_52_P556328	0.412	0.689	0.526	0.922	Akap1	Mus musculus A kinase (PRKA) anchor protein 1 (Akap1), transcript variant 2, mRNA [NM_001042541]
A_52_P629748	0.606	0.658	0.526	0.976	5730593N15Rik	Mus musculus RIKEN cDNA 5730593N15 gene (5730593N15Rik), mRNA [NM_175263]
A_52_P48723	0.46	0.606	0.526	1.046	Ccrk	Mus musculus cell cycle related kinase (Ccrk), mRNA [NM_053180]
A_52_P50305	0.298	0.483	0.526	0.834	Hip2	Mus musculus huntingtin interacting protein 2 (Hip2), mRNA [NM_016786]
A_52_P188423	0.387	0.402	0.526	0.688	Lrrfip1	Mus musculus leucine rich repeat (in FLII) interacting protein 1 (Lrrfip1), mRNA [NM_008515]
A_52_P11441	6.871	0.684	0.528	0.09	Rab6b	Mus musculus RAB6B, member RAS oncogene family (Rab6b), mRNA [NM_173781]
A_52_P442567	1.039	0.411	0.528	0.21	Trim30	Mus musculus tripartite motif protein 30 (Trim30), mRNA [NM_009099]
A_51_P189361	1.146	2.541	0.528	0.957	1700012B18Rik	Mus musculus RIKEN cDNA 1700012B18 gene (1700012B18Rik), mRNA [NM_027950]
A_52_P35057	0.305	0.512	0.528	0.769	Kctd17	PREDICTED: Mus musculus potassium channel tetramerisation domain containing 17, transcript variant 2 (Kctd17), mRNA [XM_900689]
A_51_P516012	1.284	1.773	0.528	0.76	Ntrk2	Mus musculus neurotrophic tyrosine kinase, receptor, type 2 (Ntrk2), transcript variant 2, mRNA [NM_008745]
A_51_P283266	1.47	1.743	0.528	0.664	9630025I21Rik	PREDICTED: Mus musculus RIKEN cDNA 9630025I21 gene (9630025I21Rik), mRNA [XM_001001559]
A_51_P345975	0.655	1.519	0.528	0.965	Lpin3	Mus musculus lipin 3 (Lpin3), mRNA [NM_022883]
A_51_P181865	0.55	1.355	0.528	1.431	Tmem38b	Mus musculus transmembrane protein 38B (Tmem38b), mRNA [NM_028053]
A_51_P516057	1.178	1.286	0.528	0.942	Taf1a	Mus musculus TATA box binding protein (Tbp)-associated factor, RNA polymerase I, A (Taf1a), mRNA [NM_021466]
A_51_P216496	0.798	1.1	0.528	1.075	Tfpi2	Mus musculus tissue factor pathway inhibitor 2 (Tfpi2), mRNA [NM_009364]
A_52_P222624	1.14	0.963	0.528	0.72	Hspb2	Mus musculus heat shock protein 2 (Hspb2), mRNA [NM_024441]
A_52_P376214	0.661	0.857	0.528	0.63	Cstf3	Mus musculus cleavage stimulation factor, 3' pre-RNA, subunit 3 (Cstf3), transcript variant 3, mRNA [NM_001037326]
A_51_P496780	0.884	0.794	0.528	0.679	Alkbh2	Mus musculus alkB, alkylation repair homolog 2 (E. coli) (Alkbh2), mRNA [NM_175016]
A_52_P635608	0.194	0.638	0.528	1.443	NAP071064-1	Unknown
A_51_P163834	0.229	0.56	0.528	1.453	Arl6ip2	Mus musculus 10 days neonate cortex cDNA, RIKEN full-length enriched library, clone:A830049L23 product:ADP-ribosylation factor-like 6 interacting protein 2, full insert sequence. [AK043907]
A_52_P600547	0.264	0.522	0.528	0.715	Src	Mus musculus Rous sarcoma oncogene (Src), transcript variant 1, mRNA [NM_009271]
A_52_P305654	0.406	0.324	0.528	0.874	Epb4.1l2	Mus musculus erythrocyte protein band 4.1-like 2 (Epb4.1l2), mRNA [NM_013511]
A_51_P315634	1.464	1.207	0.529	0.807	Nedd1	Mus musculus neural precursor cell expressed, developmentally down-regulated gene 1 (Nedd1), mRNA [NM_008682]
A_51_P210072	0.851	1.144	0.529	0.797	Smu1	Mus musculus smu-1 suppressor of mec-8 and unc-52 homolog (C. elegans) (Smu1), mRNA [NM_021535]
A_52_P151467	0.746	1.125	0.529	1.632	BC033915	Mus musculus cDNA sequence BC033915 (BC033915), mRNA [NM_027498]
A_51_P317076	0.514	1.065	0.529	1.057	2010315L10Rik	Mus musculus RIKEN cDNA 2010315L10 gene (2010315L10Rik), transcript variant 1, mRNA [NM_025917]
A_51_P386780	0.947	1.013	0.529	0.985	Mthfr	Mus musculus 5,10-methylenetetrahydrofolate reductase (Mthfr), mRNA [NM_010840]
A_51_P311958	0.696	1.002	0.529	0.684	Orm3	Mus musculus orosomucoid 3 (Orm3), mRNA [NM_013623]
A_52_P734595	0.546	0.75	0.529	0.677	Adam17	Mus musculus a disintegrin and metallopeptidase domain 17 (Adam17), mRNA [NM_009615]
A_52_P575505	0.422	0.548	0.529	0.691	Pxmp3	Mus musculus peroxisomal membrane protein 3 (Pxmp3), mRNA [NM_008994]
A_52_P467690	0.314	0.393	0.529	1.109	Spnb2	Mus musculus spectrin beta 2 (Spnb2), transcript variant 1, mRNA [NM_175836]
A_52_P153925	1.54	1.312	0.529	0.586	Rabgap1l	Mus musculus RAB GTPase activating protein 1-like (Rabgap1l), transcript variant 1, mRNA [NM_013862]
A_52_P337086	0.486	0.771	0.529	2.474	Thbs1	Mus musculus thrombospondin 1 (Thbs1), mRNA [NM_011580]
A_52_P493534	0.127	0.385	0.529	2.615	9630050M13Rik	PREDICTED: Mus musculus RIKEN cDNA 9630050M13 gene (9630050M13Rik), mRNA [XM_194000]
A_52_P552289	0.152	0.475	0.529	2.76	NAP058846-1	Unknown
A_52_P394607	1.144	1.821	0.53	0.807	A330102H22Rik	Mus musculus adult male spinal cord cDNA, RIKEN full-length enriched library, clone:A330102H22 product:hypothetical Manganese-dependent inorganic pyrophosphatase structure containing protein, full insert sequence. [AK020727]
A_51_P343556	0.928	1.563	0.53	0.8	Cdv3	Mus musculus carnitine deficiency-associated gene expressed in ventricle 3 (Cdv3), transcript variant CDV3A, mRNA [NM_175565]
A_52_P74441	1.337	1.494	0.53	0.745	Tes	Mus musculus testis derived transcript (Tes), transcript variant 1, mRNA [NM_011570]
A_51_P169920	1.369	1.247	0.53	0.894	Noc2l	Mus musculus nucleolar complex associated 2 homolog (S. cerevisiae) (Noc2l), mRNA [NM_021303]
A_52_P159990	1.125	1.196	0.53	0.843	Cdk5rap2	Mus musculus CDK5 regulatory subunit associated protein 2 (Cdk5rap2), mRNA [NM_145990]
A_51_P401377	0.699	1.082	0.53	0.731	Pus1	Mus musculus pseudouridine synthase 1 (Pus1), transcript variant 2, mRNA [NM_019700]
A_51_P379428	0.593	1.008	0.53	1.006	Syp	Mus musculus synaptophysin (Syp), mRNA [NM_009305]
A_51_P487658	0.73	0.879	0.53	0.661	Zkscan1	Mus musculus adult male epididymis cDNA, RIKEN full-length enriched library, clone:9230118B16 product:unclassifiable, full insert sequence. [AK020355]
A_52_P265979	0.766	0.775	0.53	0.689	Arfrp1	Mus musculus ADP-ribosylation factor related protein 1 (Arfrp1), mRNA [NM_029702]
A_51_P250993	0.587	0.757	0.53	1.028	4933426I21Rik	PREDICTED: Mus musculus RIKEN cDNA 4933426I21 gene (4933426I21Rik), mRNA [XM_622939]
A_51_P431827	0.473	0.689	0.53	1.402	Nrxn2	Mus musculus neurexin II (Nrxn2), mRNA [NM_020253]
A_51_P119016	0.454	0.525	0.53	0.842	Usp36	PREDICTED: Mus musculus ubiquitin specific peptidase 36, transcript variant 1 (Usp36), mRNA [XM_126772]
A_52_P461722	0.226	0.439	0.53	1.465	Prdm4	Mus musculus PR domain containing 4 (Prdm4), mRNA [NM_181650]
A_51_P312540	0.311	0.431	0.53	0.75	ENSMUST00000018150	Mus musculus adult male testis cDNA, RIKEN full-length enriched library, clone:1700041B01 product:hypothetical protein, full insert sequence. [AK018845]
A_51_P248387	0.359	0.415	0.53	0.76	BC060677	Mus musculus cDNA sequence BC060677 (BC060677), mRNA [NM_172832]
A_51_P403942	0.169	0.243	0.53	1.357	A930016O22Rik	Mus musculus adult retina cDNA, RIKEN full-length enriched library, clone:A930016O22 product:hypothetical protein, full insert sequence. [AK020867]
A_51_P278745	0.603	0.523	0.53	0.518	AK084849	Mus musculus 13 days embryo lung cDNA, RIKEN full-length enriched library, clone:D430001G21 product:unclassifiable, full insert sequence. [AK084849]
A_52_P636830	0.59	0.521	0.53	0.549	E430034L04Rik	Mus musculus RIKEN cDNA E430034L04 gene (E430034L04Rik), mRNA [NM_011816]
A_51_P213223	0.941	1.113	0.53	0.55	Galntl4	Mus musculus 13 days embryo heart cDNA, RIKEN full-length enriched library, clone:D330027L06 product:hypothetical protein, full insert sequence. [AK084671]
A_52_P1149257	0.245	0.334	0.53	0.553	AK039958	Mus musculus 0 day neonate thymus cDNA, RIKEN full-length enriched library, clone:A430035J22 product:hypothetical protein, full insert sequence. [AK039958]
A_52_P132612	0.257	0.924	0.53	1.858	NAP027398-1	Unknown
A_51_P191400	0.187	0.372	0.53	2.442	Ttn	Mus musculus titin (Ttn), transcript variant N2-A, mRNA [NM_011652]
A_52_P344949	0.088	1.161	0.53	3.945	BC057170	Mus musculus cDNA sequence BC057170 (BC057170), mRNA [NM_172777]
A_52_P803668	1.17	0.532	0.531	0.444	AK086065	Mus musculus 15 days embryo head cDNA, RIKEN full-length enriched library, clone:D930002B08 product:unclassifiable, full insert sequence. [AK086065]
A_51_P493016	2.304	2.02	0.531	1.016	Cmya5	Mus musculus partial mRNA for myospryn protein. [AJ575748]
A_52_P140546	1.979	1.588	0.531	0.795	Dtnbp1	Mus musculus dystrobrevin binding protein 1 (Dtnbp1), mRNA [NM_025772]
A_51_P242101	0.712	0.856	0.531	0.728	5730528L13Rik	Mus musculus RIKEN cDNA 5730528L13 gene (5730528L13Rik), mRNA [NM_028137]
A_52_P47829	0.778	0.789	0.531	0.837	Fancg	Mus musculus Fanconi anemia, complementation group G (Fancg), mRNA [NM_053081]
A_51_P433157	0.825	0.717	0.531	1.338	Chd9	Mus musculus chromodomain helicase DNA binding protein 9 (Chd9), mRNA [NM_177224]
A_51_P485383	0.576	0.701	0.531	0.713	Snap23	Mus musculus synaptosomal-associated protein 23 (Snap23), mRNA [NM_009222]
A_52_P446043	1.516	0.771	0.531	1.685	Ptprk	Mus musculus protein tyrosine phosphatase, receptor type, K (Ptprk), mRNA [NM_008983]
A_51_P396297	0.277	0.58	0.531	1.584	Hsdl1	Mus musculus hydroxysteroid dehydrogenase like 1 (Hsdl1), mRNA [NM_175185]
A_51_P452153	0.336	0.546	0.531	1.057	2010001M09Rik	Mus musculus RIKEN cDNA 2010001M09 gene (2010001M09Rik), mRNA [NM_027222]
A_52_P600547	0.264	0.522	0.531	0.715	Src	Mus musculus Rous sarcoma oncogene (Src), transcript variant 1, mRNA [NM_009271]
A_52_P364386	0.378	0.435	0.531	1.659	Fbxl19	Mus musculus F-box and leucine-rich repeat protein 19 (Fbxl19), mRNA [NM_172748]
A_51_P224894	0.244	0.793	0.531	1.734	Ing3	Mus musculus inhibitor of growth family, member 3 (Ing3), mRNA [NM_023626]
A_51_P400868	0.198	0.889	0.531	2.197	Pecam1	Mus musculus platelet/endothelial cell adhesion molecule 1 (Pecam1), transcript variant 1, mRNA [NM_008816]
A_52_P631015	0.325	1.448	0.531	2.393	Etv5	Mus musculus ets variant gene 5 (Etv5), mRNA [NM_023794]
A_51_P140171	1.105	1.49	0.533	0.978	Atp6v1g1	Mus musculus ATPase, H+ transporting, lysosomal V1 subunit G1 (Atp6v1g1), mRNA [NM_024173]
A_51_P387670	0.763	0.985	0.533	0.701	Gtpbp4	Mus musculus GTP binding protein 4 (Gtpbp4), mRNA [NM_027000]
A_52_P643812	0.356	0.916	0.533	1.058	LOC627232	PREDICTED: Mus musculus similar to nuclear receptor binding factor 2 (LOC627232), mRNA [XM_891890]
A_52_P609770	0.701	0.592	0.533	0.456	Irf3	Mus musculus 2 days neonate thymus thymic cells cDNA, RIKEN full-length enriched library, clone:C920001K05 product:interferon regulatory factor 3, full insert sequence. [AK050570]
A_52_P244126	0.53	0.83	0.533	0.674	Rcbtb2	Mus musculus 10, 11 days embryo whole body cDNA, RIKEN full-length enriched library, clone:2810420M18 product:unclassifiable, full insert sequence. [AK013119]
A_51_P191274	0.56	0.799	0.533	0.695	A_51_P191274	Unknown
A_52_P309657	0.524	0.784	0.533	0.806	NAP028759-1	Unknown
A_51_P195324	0.384	0.772	0.533	1.139	Ard1	Mus musculus N-acetyltransferase ARD1 homolog (S. cerevisiae) (Ard1), mRNA [NM_019870]
A_51_P335583	0.328	0.676	0.533	0.769	Spag7	Mus musculus sperm associated antigen 7 (Spag7), mRNA [NM_172561]
A_52_P447031	0.509	0.63	0.533	0.764	Morf4l1	Mus musculus mortality factor 4 like 1 (Morf4l1), transcript variant 1, mRNA [NM_001039147]
A_51_P244586	0.917	0.561	0.533	0.646	ENSMUST00000064814	PREDICTED: Mus musculus zinc fingerprotein 618 (Zfp618), mRNA [XM_982993]
A_51_P226740	0.333	0.533	0.533	0.668	Frag1	Mus musculus FGF receptor activating protein 1 (Frag1), mRNA [NM_145583]
A_52_P456898	0.63	0.517	0.533	0.672	Lactb	Mus musculus lactamase, beta (Lactb), mRNA [NM_030717]
A_51_P243514	0.838	0.449	0.533	0.778	4732474O15Rik	PREDICTED: Mus musculus RIKEN cDNA 4732474O15 gene (4732474O15Rik), mRNA [XM_138397]
A_51_P496769	0.785	0.886	0.533	0.502	Aggf1	Mus musculus angiogenic factor with G patch and FHA domains 1 (Aggf1), mRNA [NM_025630]
A_52_P386811	0.435	0.415	0.533	0.515	C530014P21Rik	Mus musculus 12 days embryo spinal cord cDNA, RIKEN full-length enriched library, clone:C530014P21 product:unclassifiable, full insert sequence [AK049648]
A_51_P440568	0.245	0.464	0.533	1.917	Stk19	Mus musculus serine/threonine kinase 19 (Stk19), mRNA [NM_019442]
A_51_P400868	0.198	0.889	0.533	2.197	Pecam1	Mus musculus platelet/endothelial cell adhesion molecule 1 (Pecam1), transcript variant 1, mRNA [NM_008816]
A_51_P380178	0.126	0.625	0.533	3.401	Id3	Mus musculus inhibitor of DNA binding 3 (Id3), mRNA [NM_008321]
A_52_P217211	0.712	1.476	0.534	0.78	Sertad1	Mus musculus SERTA domain containing 1 (Sertad1), mRNA [NM_018820]
A_52_P126984	2.328	1.371	0.534	0.878	Ascc3l1	Mus musculus activating signal cointegrator 1 complex subunit 3-like 1 (Ascc3l1), mRNA [NM_177214]
A_51_P500152	1.334	1.13	0.534	0.886	AI450540	Mus musculus expressed sequence AI450540 (AI450540), mRNA [NM_145505]
A_52_P251416	0.501	1.042	0.534	1.053	Tmem11	Mus musculus transmembrane protein 11 (Tmem11), mRNA [NM_173453]
A_52_P365194	1.163	1.035	0.534	0.965	Lsamp	Mus musculus adult male corpora quadrigemina cDNA, RIKEN full-length enriched library, clone:B230107M10 product:limbic system-associated membrane protein, full insert sequence. [AK140043]
A_51_P489431	1.595	1.148	0.534	0.738	C230066G23Rik	Mus musculus 0 day neonate cerebellum cDNA, RIKEN full-length enriched library, clone:C230066G23 product:unclassifiable, full insert sequence. [AK082582]
A_51_P366211	0.531	0.597	0.534	1.106	4921537D05Rik	Mus musculus adult male hippocampus cDNA, RIKEN full-length enriched library, clone:C630047E11 product:hypothetical protein, full insert sequence. [AK141627]
A_52_P486063	0.401	0.579	0.534	0.787	Slc25a3	Mus musculus adult male brain cDNA, RIKEN full-length enriched library, clone:3526402M16 product:solute carrier family 25 (mitochondrial carrier; adenine nucleotide translocator), member 3, full insert sequence. [AK028313]
A_51_P389531	0.34	0.546	0.534	0.739	Prmt1	Mus musculus protein arginine N-methyltransferase 1 (Prmt1), mRNA [NM_019830]
A_52_P365633	0.231	0.502	0.534	0.91	A830041P22Rik	Mus musculus RIKEN cDNA A830041P22 gene (A830041P22Rik), mRNA [NM_177102]
A_51_P504314	0.467	0.486	0.534	0.69	Prpf38b	Mus musculus PRP38 pre-mRNA processing factor 38 (yeast) domain containing B (Prpf38b), mRNA [NM_025845]
A_51_P424959	0.258	0.4	0.534	0.741	Bcl6b	Mus musculus B-cell CLL/lymphoma 6, member B (Bcl6b), mRNA [NM_007528]
A_51_P196526	0.14	0.578	0.534	1.904	Bscl2	Mus musculus Bernardinelli-Seip congenital lipodystrophy 2 homolog (human) (Bscl2), mRNA [NM_008144]
A_51_P460181	0.051	0.57	0.534	3.675	Txnrd2	Mus musculus thioredoxin reductase 2 (Txnrd2), mRNA [NM_013711]
A_52_P235064	0.941	1.322	0.535	0.754	Edd1	Mus musculus hyperplastic discs protein (Edd) mRNA, complete cds. [AY550908]
A_52_P40954	0.968	1.206	0.535	0.831	5330426P16Rik	Mus musculus adult male pituitary gland cDNA, RIKEN full-length enriched library, clone:5330426P16 product:hypothetical protein, full insert sequence [AK019912]
A_51_P231193	0.337	0.963	0.535	0.87	Etohd2	Mus musculus 8 days embryo whole body cDNA, RIKEN full-length enriched library, clone:5730406O19 product:ethanol decreased 2, full insert sequence. [AK017511]
A_51_P201730	0.509	0.925	0.535	0.955	Mpdu1	Mus musculus mannose-P-dolichol utilization defect 1 (Mpdu1), mRNA [NM_011900]
A_52_P626770	0.486	0.646	0.535	0.833	Ilf3	Mus musculus interleukin enhancer binding factor 3 (Ilf3), mRNA [NM_010561]
A_52_P179011	0.377	0.587	0.535	0.94	6330408A02Rik	Mus musculus RIKEN cDNA 6330408A02 gene (6330408A02Rik), mRNA [NM_177312]
A_51_P133005	1.589	1.164	0.535	0.484	Slc38a1	Mus musculus 12 days embryo embryonic body between diaphragm region and neck cDNA, RIKEN full-length enriched library, clone:9430020E10 product:hypothetical protein, full insert sequence. [AK162429]
A_52_P74229	0.988	1.114	0.535	0.548	CB590425	AGENCOURT_12770436 NIH_MGC_136 Mus musculus cDNA clone IMAGE:30287052 5', mRNA sequence [CB590425]
A_52_P197007	0.121	0.369	0.535	1.866	Axin1	Mus musculus axin 1 (Axin1), mRNA [NM_009733]
A_52_P112188	0.107	0.968	0.535	2.701	Gnas	Mus musculus GNAS (guanine nucleotide binding protein, alpha stimulating) complex locus (Gnas), transcript variant 1, mRNA [NM_010309]
A_51_P440657	0.045	0.278	0.535	2.945	Nudt3	Mus musculus nudix (nucleotide diphosphate linked moiety X)-type motif 3 (Nudt3), mRNA [NM_019837]
A_51_P254855	2.904	3.675	0.536	0.928	Ptgs2	Mus musculus prostaglandin-endoperoxide synthase 2 (Ptgs2), mRNA [NM_011198]
A_51_P202541	1.006	1.384	0.536	1.018	Polr3e	Mus musculus polymerase (RNA) III (DNA directed) polypeptide E (Polr3e), mRNA [NM_025298]
A_51_P262943	0.474	1.088	0.536	1.089	4632411B12Rik	Mus musculus RIKEN cDNA 4632411B12 gene (4632411B12Rik), mRNA [NM_172652]
A_51_P381784	0.553	0.829	0.536	0.695	Exosc7	Mus musculus exosome component 7, mRNA (cDNA clone MGC:107517 IMAGE:30008071), complete cds. [BC094932]
A_52_P553820	0.536	0.789	0.536	0.65	ENSMUST00000094393	PREDICTED: Mus musculus similar to Nucleolin (Protein C23) (LOC672301), mRNA [XR_003798]
A_51_P347529	0.333	0.786	0.536	0.928	Nek5	Mus musculus NIMA (never in mitosis gene a)-related expressed kinase 5 (Nek5), mRNA [NM_177898]
A_52_P274749	0.752	0.777	0.536	0.8	NAP003940-001	Unknown
A_51_P159771	0.536	0.767	0.536	0.757	Chkb	Mus musculus choline kinase beta (Chkb), mRNA [NM_007692]
A_51_P452153	0.336	0.546	0.536	1.057	2010001M09Rik	Mus musculus RIKEN cDNA 2010001M09 gene (2010001M09Rik), mRNA [NM_027222]
A_51_P190262	0.174	0.38	0.536	1.044	Srprb	Mus musculus signal recognition particle receptor, B subunit (Srprb), mRNA [NM_009275]
A_51_P162481	0.333	0.472	0.536	0.484	Scml2	Mus musculus sex comb on midleg-like 2 (Drosophila) (Scml2), mRNA [NM_133194]
A_52_P830312	0.785	0.794	0.536	0.521	A230051G13Rik	Mus musculus adult male testis cDNA, RIKEN full-length enriched library, clone:4932415N16 product:hypothetical Glycine cleavage T protein (aminomethyl transferase) containing protein, full insert sequence [AK133203]
A_51_P299475	0.673	0.844	0.536	0.568	Olfr63	Mus musculus olfactory receptor 63 (Olfr63), mRNA [NM_146937]
A_51_P385415	0.162	0.605	0.536	2.61	Egln2	Mus musculus EGL nine homolog 2 (C. elegans) (Egln2), mRNA [NM_053208]
A_52_P26386	1.811	0.926	0.538	0.284	LOC433801	Mus musculus similar to RIKEN cDNA 6330416L07 gene (LOC433801), mRNA [NM_001013808]
A_51_P172692	0.765	0.631	0.538	0.316	Copg2	Mus musculus coatomer protein complex, subunit gamma 2 (Copg2), mRNA [NM_017478]
A_51_P210072	0.851	1.144	0.538	0.797	Smu1	Mus musculus smu-1 suppressor of mec-8 and unc-52 homolog (C. elegans) (Smu1), mRNA [NM_021535]
A_52_P312563	0.79	1.049	0.538	0.82	Rnmt	Mus musculus RNA (guanine-7-) methyltransferase (Rnmt), mRNA [NM_026440]
A_51_P318551	0.468	1.018	0.538	1.037	Nle1	Mus musculus notchless homolog 1 (Drosophila) (Nle1), mRNA [NM_145431]
A_51_P500051	1.026	1.87	0.538	0.912	Itpr2	Mus musculus inositol 1,4,5-triphosphate receptor 2 (Itpr2), transcript variant 1, mRNA [NM_019923]
A_52_P572659	0.501	0.969	0.538	1.12	LOC676452	PREDICTED: Mus musculus similar to Heat shock protein HSP 90-beta (HSP 84) (Tumor-specific transplantation 84 kDa antigen) (TSTA) (LOC676452), mRNA [XR_004922]
A_51_P514712	1.15	0.958	0.538	0.903	Parp14	Mus musculus poly (ADP-ribose) polymerase family, member 14 (Parp14), mRNA [NM_001039530]
A_52_P12481	0.403	0.952	0.538	1.007	Smc1a	Mus musculus structural maintenance of chromosomes 1A (Smc1a), mRNA [NM_019710]
A_52_P227445	0.56	0.881	0.538	0.865	Parp2	Mus musculus poly (ADP-ribose) polymerase family, member 2 (Parp2), mRNA [NM_009632]
A_52_P127239	0.911	0.739	0.538	0.685	F730047E07Rik	Mus musculus RIKEN cDNA F730047E07 gene, mRNA (cDNA clone IMAGE:30639029). [BC094429]
A_52_P378372	0.444	0.736	0.538	1.401	Cdc42se2	Mus musculus CDC42 small effector 2 (Cdc42se2), mRNA [NM_178626]
A_51_P483877	0.473	0.731	0.538	0.813	Crygd	Mus musculus crystallin, gamma D (Crygd), mRNA [NM_007776]
A_51_P357474	0.325	0.687	0.538	0.927	Atp6v1a	Mus musculus ATPase, H+ transporting, lysosomal V1 subunit A (Atp6v1a), mRNA [NM_007508]
A_52_P544017	0.33	0.684	0.538	1.084	Ryk	Mus musculus receptor-like tyrosine kinase, mRNA (cDNA clone MGC:40871 IMAGE:5370100), complete cds. [BC032275]
A_51_P137808	0.517	0.635	0.538	0.844	Zfp26	Mus musculus mRNA for mszf52, partial cds. [AB010345]
A_51_P283175	0.206	0.621	0.538	1.501	Cdc34	Mus musculus in vitro fertilized eggs cDNA, RIKEN full-length enriched library, clone:7420453J03 product:Similar to cell division cycle 34 homolog [Mus musculus], full insert sequence. [AK136078]
A_52_P81270	0.194	0.515	0.538	1.277	Itga6	Mus musculus integrin alpha 6 (Itga6), mRNA [NM_008397]
A_51_P322550	0.508	0.473	0.538	0.643	Zranb2	Mus musculus zinc finger, RAN-binding domain containing 2 (Zranb2), mRNA [NM_017381]
A_52_P359061	0.422	0.438	0.538	0.488	Pfn2	Mus musculus profilin 2 (Pfn2), mRNA [NM_019410]
A_51_P266683	0.302	1.139	0.538	1.877	Efna1	Mus musculus ephrin A1 (Efna1), mRNA [NM_010107]
A_52_P337086	0.486	0.771	0.538	2.474	Thbs1	Mus musculus thrombospondin 1 (Thbs1), mRNA [NM_011580]
A_52_P16356	1.131	1.375	0.539	0.729	AK013505	Mus musculus adult male hippocampus cDNA, RIKEN full-length enriched library, clone:2900009I07 product:hypothetical protein, full insert sequence. [AK013505]
A_51_P418526	0.55	0.968	0.539	1.023	Sfxn1	Mus musculus sideroflexin 1 (Sfxn1), mRNA [NM_027324]
A_52_P193233	0.788	0.966	0.539	0.72	Trspap1	Mus musculus tRNA selenocysteine associated protein 1 (Trspap1), mRNA [NM_027925]
A_52_P318023	0.695	0.898	0.539	0.636	TC1496499	HUMDBPB DNA-binding protein B {Homo sapiens;} , partial (88%) [TC1496499]
A_52_P424253	0.701	0.892	0.539	0.882	Col1a2	Mus musculus 13 days embryo male testis cDNA, RIKEN full-length enriched library, clone:6030456A07 product:procollagen, type I, alpha 2, full insert sequence. [AK031577]
A_51_P181623	0.406	0.521	0.539	0.791	Zfp428	Mus musculus zinc finger protein 428 (Zfp428), mRNA [NM_146183]
A_52_P45596	0.147	0.425	0.539	1.048	Ephb4	Mus musculus protein-tyrosine kinase mRNA, partial cds. [L25761]
A_52_P646542	0.775	0.4	0.539	1.167	BC034507	Mus musculus cDNA sequence BC034507 (BC034507), mRNA [NM_153116]
A_52_P681391	0.146	0.17	0.539	0.678	G0s2	Mus musculus G0/G1 switch gene 2 (G0s2), mRNA [NM_008059]
A_52_P355751	1.451	1.072	0.539	0.478	LOC544988	Mus musculus hypothetical protein LOC544988 (LOC544988), mRNA [NM_001024712]
A_52_P261409	0.099	1.013	0.539	3.486	Ift172	Mus musculus intraflagellar transport 172 homolog (Chlamydomonas) (Ift172), mRNA [NM_026298]
A_52_P159276	2.716	4.549	0.54	1.027	Grhl1	Mus musculus grainyhead-like 1 (Drosophila) (Grhl1), mRNA [NM_145890]
A_52_P640282	1.858	3.863	0.54	1.675	Sat1	Mus musculus spermidine/spermine N1-acetyl transferase 1 (Sat1), mRNA [NM_009121]
A_52_P374997	1.459	2.026	0.54	1.16	E2f7	Mus musculus E2F transcription factor 7 (E2f7), mRNA [NM_178609]
A_51_P401304	2.097	1.822	0.54	0.853	Ipo11	Mus musculus importin 11 (Ipo11), mRNA [NM_029665]
A_51_P331570	0.83	1.367	0.54	0.769	Trib3	Mus musculus tribbles homolog 3 (Drosophila) (Trib3), transcript variant 1, mRNA [NM_144554]
A_52_P287683	0.787	1.275	0.54	0.827	Pik3c3	Mus musculus phosphoinositide-3-kinase, class 3 (Pik3c3), mRNA [NM_181414]
A_52_P327537	0.676	0.891	0.54	0.639	Mpdz	Mus musculus multiple PDZ domain protein (Mpdz), mRNA [NM_010820]
A_52_P609475	0.522	0.677	0.54	0.76	Setdb1	Mus musculus SET domain, bifurcated 1 (Setdb1), mRNA [NM_018877]
A_52_P166755	0.181	0.441	0.54	0.73	Taok3	Mus musculus B6-derived CD11 +ve dendritic cells cDNA, RIKEN full-length enriched library, clone:F730031B04 product:Serine-threonine kinase (Fragment) homolog [Rattus norvegicus], full insert sequence [AK171353]
A_52_P349939	0.117	0.184	0.54	1.442	Eno1	Mus musculus enolase 1, alpha non-neuron (Eno1), mRNA [NM_023119]
A_52_P207406	1.327	0.909	0.54	0.48	Tmeff1	Mus musculus transmembrane protein with EGF-like and two follistatin-like domains 1 (Tmeff1), mRNA [NM_021436]
A_52_P362311	0.817	0.621	0.54	0.549	Dynlt1	Mus musculus adult female placenta cDNA, RIKEN full-length enriched library, clone:1600032G08 product:t-complex testis expressed 1, full insert sequence. [AK005569]
A_52_P317187	0.601	0.355	0.542	0.409	Zfp445	Mus musculus zinc finger protein 445 (Zfp445), mRNA [NM_173364]
A_51_P466875	2.515	3.006	0.542	0.967	Sbds	Mus musculus Shwachman-Bodian-Diamond syndrome homolog (human) (Sbds), mRNA [NM_023248]
A_51_P128463	1.722	2.562	0.542	0.829	Grrp1	PREDICTED: Mus musculus glycine [XM_485455]
A_52_P534118	2.32	2.173	0.542	0.913	Eea1	Mus musculus early endosome antigen 1 (Eea1), mRNA [NM_001001932]
A_51_P308814	2.306	1.852	0.542	0.854	Toe1	Mus musculus target of EGR1, member 1 (nuclear) (Toe1), mRNA [NM_026654]
A_51_P509971	0.651	0.918	0.542	0.766	Plekho1	Mus musculus pleckstrin homology domain containing, family O member 1 (Plekho1), mRNA [NM_023320]
A_52_P130642	0.844	0.813	0.542	0.716	Ankrd42	Mus musculus ankyrin repeat domain 42 (Ankrd42), mRNA [NM_028665]
A_52_P266033	0.641	0.638	0.542	0.675	Peli2	Mus musculus adult male pituitary gland cDNA, RIKEN full-length enriched library, clone:5330432G13 product:pellino 2, full insert sequence. [AK030564]
A_51_P315795	0.342	0.628	0.542	0.981	Tubb4	Mus musculus tubulin, beta 4 (Tubb4), mRNA [NM_009451]
A_51_P481191	0.448	0.614	0.542	0.952	Hdac8	Mus musculus histone deacetylase 8 (Hdac8), mRNA [NM_027382]
A_52_P145312	0.671	0.602	0.542	0.626	AK045463	Mus musculus adult male corpora quadrigemina cDNA, RIKEN full-length enriched library, clone:B230205G03 product:nuclear receptor co-repressor 1, full insert sequence. [AK045463]
A_51_P199927	0.166	0.425	0.542	1.066	Rcc1	Mus musculus regulator of chromosome condensation 1 (Rcc1), mRNA [NM_133878]
A_52_P205001	0.371	0.407	0.542	0.701	Gimap4	Mus musculus GTPase, IMAP family member 4 (Gimap4), transcript variant 2, mRNA [NM_175048]
A_51_P235297	0.485	0.343	0.542	0.614	1110064P04Rik	Mus musculus RIKEN cDNA 1110064P04 gene (1110064P04Rik), mRNA [NM_172391]
A_52_P390030	1.249	0.939	0.542	0.483	NAP000001-074	Unknown
A_51_P386304	2.312	1.407	0.542	0.544	Ccnl2	Mus musculus cyclin L2 (Ccnl2), mRNA [NM_207678]
A_52_P562147	0.755	0.988	0.542	0.565	TC1449811	Q9B8V4 (Q9B8V4) Cytochrome oxidase subunit I (Fragment), partial (5%) [TC1449811]
A_52_P550474	1.06	0.932	0.543	0.392	AK153846	Mus musculus 2 days neonate thymus thymic cells cDNA, RIKEN full-length enriched library, clone:C920021K10 product:hypothetical protein, full insert sequence. [AK153846]
A_52_P420500	1.598	1.975	0.543	1.351	Cry1	Mus musculus cryptochrome 1 (photolyase-like) (Cry1), mRNA [NM_007771]
A_51_P311434	1.481	1.818	0.543	0.672	Cyb5	Mus musculus cytochrome b-5 (Cyb5), mRNA [NM_025797]
A_51_P355774	1.678	1.544	0.543	1.172	Hbld2	Mus musculus HESB like domain containing 2 (Hbld2), mRNA [NM_026921]
A_52_P191567	1.064	1.41	0.543	0.818	Plcl1	Mus musculus 10 days neonate cerebellum cDNA, RIKEN full-length enriched library, clone:B930021K04 product:130kDa-Ins(1,4,5)P3 binding protein homolog [Rattus norvegicus], full insert sequence [AK140530]
A_51_P265869	1.258	1.298	0.543	0.823	Hspa9a	Mus musculus heat shock protein 9A (Hspa9a), mRNA [NM_010481]
A_52_P326713	0.575	1.203	0.543	0.744	Ccl25	Mus musculus chemokine (C-C motif) ligand 25 (Ccl25), mRNA [NM_009138]
A_51_P461828	1.127	0.993	0.543	0.788	Tbp	Mus musculus TATA box binding protein (Tbp), mRNA [NM_013684]
A_52_P219913	0.629	0.949	0.543	0.903	Cdan1	Mus musculus activated spleen cDNA, RIKEN full-length enriched library, clone:F830209A15 product:congenital dyserythropoietic anemia, type I (human), full insert sequence. [AK157271]
A_51_P511810	0.492	0.92	0.543	0.94	Cd63	Mus musculus Cd63 antigen (Cd63), mRNA [NM_007653]
A_52_P571824	0.622	0.883	0.543	0.871	Qars	Mus musculus glutaminyl-tRNA synthetase (Qars), mRNA [NM_133794]
A_51_P355852	0.435	0.863	0.543	0.986	Prkch	Mus musculus protein kinase C, eta (Prkch), mRNA [NM_008856]
A_51_P118284	1.01	0.849	0.543	1.541	Podxl	Mus musculus podocalyxin-like (Podxl), mRNA [NM_013723]
A_52_P231428	0.609	0.838	0.543	0.957	A430107O13Rik	PREDICTED: Mus musculus RIKEN cDNA A430107O13 gene, transcript variant 4 (A430107O13Rik), mRNA [XM_898270]
A_51_P399334	0.374	0.793	0.543	1.021	Ube2z	Mus musculus ubiquitin-conjugating enzyme E2Z (putative) (Ube2z), mRNA [NM_172300]
A_51_P276939	0.682	0.704	0.543	0.979	Gmip	Mus musculus Gem-interacting protein (Gmip), mRNA [NM_198101]
A_52_P549929	0.436	0.685	0.543	0.801	5730455P16Rik	Mus musculus RIKEN cDNA 5730455P16 gene, mRNA (cDNA clone MGC:62693 IMAGE:5149944), complete cds. [BC055024]
A_52_P280899	0.196	0.578	0.543	0.84	Wdr33	Mus musculus WD repeat domain 33 (Wdr33), mRNA [NM_028866]
A_51_P257640	0.269	0.311	0.543	1.521	NAP057035-1	Unknown
A_52_P453517	0	0.253	0.543	0.715	Gyk	Mus musculus glycerol kinase (Gyk), transcript variant 1, mRNA [NM_008194]
A_52_P614960	0.112	0.582	0.543	1.728	Skiv2l	Mus musculus superkiller viralicidic activity 2-like (S. cerevisiae ) (Skiv2l), mRNA [NM_021337]
A_52_P594894	0.251	0.776	0.543	2.04	Cdc34	Mus musculus cell division cycle 34 homolog (S. cerevisiae) (Cdc34), mRNA [NM_177613]
A_52_P481319	0.991	1.309	0.544	0.977	NAP027922-1	Unknown
A_52_P472799	1.122	1.291	0.544	1.112	Ecd	Mus musculus ecdysoneless homolog (Drosophila) (Ecd), mRNA [NM_027475]
A_52_P408802	0.578	1.008	0.544	0.627	Rnf121	Mus musculus visual cortex cDNA, RIKEN full-length enriched library, clone:K530038F17 product:ring finger protein 121, full insert sequence [AK159032]
A_51_P159895	0.755	0.919	0.544	0.652	Dnajc1	Mus musculus DnaJ (Hsp40) homolog, subfamily C, member 1 (Dnajc1), mRNA [NM_007869]
A_51_P171697	0.536	0.774	0.544	0.684	Pebp1	Mus musculus phosphatidylethanolamine binding protein 1 (Pebp1), mRNA [NM_018858]
A_52_P595476	0.695	0.582	0.544	1.113	Klhl6	Mus musculus kelch-like 6 (Drosophila) (Klhl6), mRNA [NM_183390]
A_51_P202745	0.693	0.64	0.544	0.545	Zc3h13	Mus musculus zinc finger CCCH type containing 13 (Zc3h13), mRNA [NM_026083]
A_52_P594532	0.992	0.91	0.544	0.594	Nupl1	Mus musculus mRNA for mKIAA0410 protein [AK129134]
A_51_P356916	0.67	0.523	0.545	0.397	Nup98	Mus musculus nucleoporin 98 (Nup98), mRNA [NM_022979]
A_52_P537466	0.765	1.156	0.545	1.08	Zfp330	Mus musculus zinc finger protein 330 (Zfp330), mRNA [NM_145600]
A_51_P451986	0.63	1.035	0.545	0.665	ENSMUST00000070860	Mus musculus 10 days neonate cortex cDNA, RIKEN full-length enriched library, clone:A830021K08 product:hypothetical protein, full insert sequence. [AK043702]
A_52_P292651	0.906	0.902	0.545	0.988	Tyms	Mus musculus thymidylate synthase (Tyms), mRNA [NM_021288]
A_51_P505803	0.556	0.733	0.545	0.673	Gdap1l1	Mus musculus ganglioside-induced differentiation-associated protein 1-like 1 (Gdap1l1), mRNA [NM_144891]
A_52_P71726	0.597	0.574	0.545	0.797	Ccdc85a	Mus musculus coiled-coil domain containing 85A (Ccdc85a), mRNA [NM_181577]
A_52_P525705	0.328	0.376	0.545	0.733	A_52_P525705	Unknown
A_51_P216108	0.736	0.669	0.545	0.558	Rps6kl1	Mus musculus ribosomal protein S6 kinase-like 1 (Rps6kl1), mRNA [NM_146244]
A_52_P267779	0.569	1.407	0.545	2.736	Tsc1	Mus musculus tuberous sclerosis 1 (Tsc1), mRNA [NM_022887]
A_52_P555752	1.68	1.424	0.547	0.881	AA536717	Mus musculus expressed sequence AA536717 (AA536717), transcript variant 1, mRNA [NM_001024512]
A_52_P623738	0.903	1.345	0.547	1.236	Otud7b	Mus musculus zinc finger, A20 domain containing 1 (Za20d1), transcript variant 1, mRNA [NM_001025613]
A_51_P255336	0.536	1.13	0.547	1.248	Cdc2l1	Mus musculus cell division cycle 2-like 1 (Cdc2l1), mRNA [NM_007661]
A_51_P208870	0.871	1.077	0.547	0.897	Zdhhc24	Mus musculus zinc finger, DHHC domain containing 24 (Zdhhc24), mRNA [NM_027476]
A_52_P685857	0.556	0.843	0.547	0.651	Ppig	PREDICTED: Mus musculus peptidyl-prolyl isomerase G (cyclophilin G), transcript variant 6 (Ppig), mRNA [XM_899890]
A_52_P521977	0.521	0.834	0.547	0.78	NAP058478-1	Unknown
A_52_P313068	0.35	0.819	0.547	1.001	8030462N17Rik	Mus musculus RIKEN cDNA 8030462N17 gene (8030462N17Rik), mRNA [NM_178670]
A_52_P615375	0.775	0.805	0.547	1.121	Hist3h2a	Mus musculus histone 3, H2a (Hist3h2a), mRNA [NM_178218]
A_51_P421984	0.738	0.757	0.547	0.957	Timm22	Mus musculus translocase of inner mitochondrial membrane 22 homolog (yeast) (Timm22), mRNA [NM_019818]
A_51_P394833	1.531	0.993	0.547	0.65	Tshz1	Mus musculus teashirt zinc finger family member 1, mRNA (cDNA clone MGC:65389 IMAGE:6488400), complete cds. [BC058264]
A_51_P276560	0.633	0.656	0.547	0.959	Ccl28	Mus musculus chemokine (C-C motif) ligand 28 (Ccl28), mRNA [NM_020279]
A_52_P406507	0.162	0.649	0.547	1.448	Mus81	Mus musculus MUS81 endonuclease homolog (yeast) (Mus81), mRNA [NM_027877]
A_51_P168789	1.309	0.618	0.547	0.691	Xylb	Mus musculus xylulokinase homolog (H. influenzae), mRNA (cDNA clone IMAGE:4211747), partial cds. [BC026406]
A_52_P523503	0.632	0.564	0.547	0.717	Tmem154	Mus musculus transmembrane protein 154 (Tmem154), mRNA [NM_177260]
A_51_P513600	0.196	0.45	0.547	0.986	Ensa	Mus musculus endosulfine alpha (Ensa), transcript variant 2, mRNA [NM_001026212]
A_52_P213722	0.557	0.443	0.547	0.735	D330010C22Rik	Mus musculus RIKEN cDNA 330010C22 gene (D330010C22Rik), mRNA [NM_001033489]
A_51_P364432	0.236	0.354	0.547	1.527	B3gat3	Mus musculus beta-1,3-glucuronyltransferase 3 (glucuronosyltransferase I) (B3gat3), mRNA [NM_024256]
A_52_P115191	0.181	0.296	0.547	1.213	NAP112463-1	Unknown
A_52_P342836	0.724	0.791	0.547	0.486	2610042L04Rik	Mus musculus RIKEN cDNA 2610042L04 gene (2610042L04Rik), mRNA [NM_001024713]
A_52_P195235	1.804	1.984	0.547	0.549	4930555G01Rik	Mus musculus RIKEN cDNA 4930555G01 gene (4930555G01Rik), mRNA [NM_175393]
A_51_P454927	0.34	1.027	0.547	1.749	Elac2	Mus musculus elaC homolog 2 (E. coli) (Elac2), mRNA [NM_023479]
A_52_P121333	0.019	0.167	0.547	1.909	Nhlrc2	Mus musculus NHL repeat containing 2, mRNA (cDNA clone IMAGE:6414033) [BC055806]
A_51_P109888	0.088	0.691	0.547	4.101	Coro1b	Mus musculus coronin, actin binding protein 1B (Coro1b), mRNA [NM_011778]
A_52_P553841	0.044	0.68	0.547	6.298	Atp5b	Mus musculus ATP synthase, H+ transporting mitochondrial F1 complex, beta subunit (Atp5b), nuclear gene encoding mitochondrial protein, mRNA [NM_016774]
A_51_P313896	1.772	1.828	0.548	1.239	Anln	Mus musculus anillin, actin binding protein (scraps homolog, Drosophila) (Anln), mRNA [NM_028390]
A_51_P253527	0.773	1.209	0.548	1.075	Rffl	Mus musculus ring finger and FYVE like domain containing protein (Rffl), transcript variant 2, mRNA [NM_026097]
A_52_P603578	0.409	1.03	0.548	1.408	Tceb3	Mus musculus transcription elongation factor B (SIII), polypeptide 3 (Tceb3), mRNA [NM_013736]
A_52_P482090	0.356	1	0.548	0.98	Pnp	Mus musculus purine-nucleoside phosphorylase (Pnp), mRNA [NM_013632]
A_51_P317443	0.458	0.999	0.548	1.097	Cd3eap	Mus musculus CD3E antigen, epsilon polypeptide associated protein (Cd3eap), mRNA [NM_145822]
A_51_P342622	0.76	0.94	0.548	1.037	Ccdc28a	Mus musculus coiled-coil domain containing 28A (Ccdc28a), mRNA [NM_144820]
A_51_P377667	0.499	0.811	0.548	1.201	Map3k10	PREDICTED: Mus musculus mitogen activated protein kinase kinase kinase 10, transcript variant 2 (Map3k10), mRNA [XM_887283]
A_52_P1164770	0.813	0.804	0.548	0.735	AK086436	Mus musculus 15 days embryo head cDNA, RIKEN full-length enriched library, clone:D930028K03 product:unclassifiable, full insert sequence. [AK086436]
A_52_P681659	0.855	0.688	0.548	0.702	Mtap9	PREDICTED: Mus musculus RIKEN cDNA 5330427D05 gene, transcript variant 1 (5330427D05Rik), mRNA [XM_485258]
A_51_P168524	0.247	0.569	0.548	1.474	Mobk1b	Mus musculus MOB1, Mps One Binder kinase activator-like 1B (yeast) (Mobk1b), mRNA [NM_145571]
A_51_P516033	0.248	0.498	0.548	1.144	A_51_P516033	Unknown
A_52_P160936	0.397	0.493	0.548	1.246	Gusb	Mus musculus glucuronidase, beta, mRNA (cDNA clone IMAGE:3585664), complete cds. [BC004616]
A_52_P340178	0.525	0.463	0.548	0.735	Klhl8	Mus musculus kelch-like 8 (Drosophila) (Klhl8), mRNA [NM_178741]
A_52_P9716	0.587	0.441	0.548	1.21	Aph1a	Mus musculus anterior pharynx defective 1a homolog (C. elegans) (Aph1a), mRNA [NM_146104]
A_52_P556014	0.152	0.158	0.548	1.06	Mll3	Mus musculus mixed-lineage leukemia 3 protein (Mll3) mRNA, partial cds. [AY138582]
A_52_P11510	0.867	0.845	0.548	0.532	AK039782	Mus musculus adult male spinal cord cDNA, RIKEN full-length enriched library, clone:A330107O19 product:unclassifiable, full insert sequence. [AK039782]
A_51_P157986	0.318	0.45	0.548	1.792	3321401G04Rik	Mus musculus RIKEN cDNA 3321401G04 gene (3321401G04Rik), mRNA [NM_029930]
A_52_P477369	0.213	0.938	0.548	2.156	Csnk1d	Mus musculus casein kinase 1, delta (Csnk1d), transcript variant 1, mRNA [NM_139059]
A_52_P152132	0.127	0.744	0.548	2.176	Ppie	Mus musculus peptidylprolyl isomerase E (cyclophilin E) (Ppie), mRNA [NM_019489]
A_51_P400868	0.198	0.889	0.548	2.197	Pecam1	Mus musculus platelet/endothelial cell adhesion molecule 1 (Pecam1), transcript variant 1, mRNA [NM_008816]
A_52_P4598	0.282	1.381	0.548	2.296	Pmm1	Mus musculus phosphomannomutase 1 (Pmm1), mRNA [NM_013872]
A_52_P564908	1.102	3.341	0.549	1.436	AK013903	Mus musculus 12 days embryo head cDNA, RIKEN full-length enriched library, clone:3010033P07 product:40S RIBOSOMAL PROTEIN S9 (FRAGMENT) homolog [Sus scrofa], full insert sequence. [AK013903]
A_52_P323830	1.394	1.655	0.549	0.957	Ccdc16	Mus musculus coiled-coil domain containing 16 (Ccdc16), mRNA [NM_025884]
A_52_P482941	1.141	1.464	0.549	0.91	Dnajc2	Mus musculus DnaJ (Hsp40) homolog, subfamily C, member 2 (Dnajc2), mRNA [NM_009584]
A_52_P668812	0.846	0.943	0.549	0.821	Sgol2	Mus musculus shugoshin-like 2 (S. pombe) (Sgol2), mRNA [NM_199007]
A_51_P284937	0.559	0.932	0.549	0.979	Gfm1	Mus musculus G elongation factor, mitochondrial 1 (Gfm1), mRNA [NM_138591]
A_51_P152873	0.865	0.855	0.549	0.816	Gripap1	Mus musculus GRIP1 associated protein 1 (Gripap1), mRNA [NM_207670]
A_52_P418477	0.677	0.772	0.549	0.65	Tpm2	Mus musculus tropomyosin 2, beta (Tpm2), mRNA [NM_009416]
A_52_P185485	0.333	0.752	0.549	1.652	Arpc4	Mus musculus actin related protein 2/3 complex, subunit 4 (Arpc4), mRNA [NM_026552]
A_52_P85210	0.276	0.674	0.549	1.613	Mrps9	Mus musculus mitochondrial ribosomal protein S9 (Mrps9), mRNA [NM_023514]
A_52_P138967	0.226	0.521	0.549	1.123	Trpm4	Mus musculus transient receptor potential cation channel, subfamily M, member 4 (Trpm4), mRNA [NM_175130]
A_52_P634822	0.308	0.314	0.549	0.751	Nap1l4	Mus musculus nucleosome assembly protein 1-like 4 (Nap1l4), mRNA [NM_008672]
A_52_P409900	0.45	0.62	0.549	0.588	Golph4	Mus musculus golgi phosphoprotein 4 (Golph4), mRNA [NM_175193]
A_52_P591431	0.525	0.549	0.549	0.594	G430041M01Rik	Mus musculus RIKEN cDNA G430041M01 gene (G430041M01Rik), mRNA [NM_198102]
A_51_P465809	0.108	0.419	0.549	1.796	Slc30a9	Mus musculus solute carrier family 30 (zinc transporter), member 9 (Slc30a9), mRNA [NM_178651]
A_51_P441469	0.992	2.125	0.549	1.861	Jmy	Mus musculus junction-mediating and regulatory protein (Jmy), mRNA [NM_021310]
A_52_P421673	0.534	1.277	0.549	2.052	Samd4	Mus musculus sterile alpha motif domain containing 4 (Samd4), transcript variant 2, mRNA [NM_028966]
A_51_P420806	0.185	0.759	0.549	2.116	Uck1	Mus musculus uridine-cytidine kinase 1 (Uck1), mRNA [NM_011675]
A_51_P239315	2.198	2.088	0.55	0.953	St7	Mus musculus Suppression of tumorigenicity 7 (St7), mRNA [NM_022332]
A_52_P370311	1.283	1.436	0.55	1.139	1300012G16Rik	Mus musculus RIKEN cDNA 1300012G16 gene (1300012G16Rik), mRNA [NM_023625]
A_51_P246705	0.692	1.37	0.55	1.058	2610033H07Rik	Mus musculus RIKEN cDNA 2610033H07 gene (2610033H07Rik), mRNA [NM_029278]
A_51_P408234	1.21	1.279	0.55	0.621	Vps16	Mus musculus vacuolar protein sorting 16 (yeast) (Vps16), mRNA [NM_030559]
A_51_P103179	0.846	1.266	0.55	1.21	9330158F14Rik	Mus musculus adult male diencephalon cDNA, RIKEN full-length enriched library, clone:9330158F14 product:hypothetical Permeases for amino acids and related compounds, family II containing protein, full insert sequence. [AK034126]
A_51_P444822	0.909	1.113	0.55	0.913	Olfr574	Mus musculus olfactory receptor 574 (Olfr574), mRNA [NM_146360]
A_51_P406913	0.658	1.101	0.55	1.239	Gdf7	Mus musculus growth differentiation factor 7 (Gdf7), mRNA [NM_013527]
A_51_P182131	0.763	1.013	0.55	1.079	5330417C22Rik	Mus musculus RIKEN cDNA 5330417C22 gene (5330417C22Rik), mRNA [NM_001033304]
A_52_P595117	0.655	1	0.55	1.568	Braf	Mus musculus 10 days neonate medulla oblongata cDNA, RIKEN full-length enriched library, clone:B830003B06 product:tripartite motif protein 24, full insert sequence. [AK140431]
A_52_P508506	0.845	0.9	0.55	0.751	A930025D01Rik	Mus musculus RIKEN cDNA A930025D01 gene (A930025D01Rik), mRNA [NM_178762]
A_51_P119544	1.03	0.812	0.55	0.465	Aga	Mus musculus aspartylglucosaminidase (Aga), mRNA [NM_001005847]
A_51_P181922	0.699	0.789	0.55	0.675	BC028663	PREDICTED: Mus musculus cDNA sequence BC028663 (BC028663), mRNA [XM_978251]
A_51_P165882	1.404	0.738	0.55	0.625	Slc22a18	Mus musculus solute carrier family 22 (organic cation transporter), member 18 (Slc22a18), mRNA [NM_008767]
A_52_P153291	0.714	0.66	0.55	0.859	Ccrl1	Mus musculus chemokine (C-C motif) receptor-like 1 (Ccrl1), mRNA [NM_145700]
A_51_P120729	0.22	0.651	0.55	1.258	Polr2f	Mus musculus polymerase (RNA) II (DNA directed) polypeptide F (Polr2f), mRNA [NM_027231]
A_52_P600547	0.264	0.522	0.55	0.715	Src	Mus musculus Rous sarcoma oncogene (Src), transcript variant 1, mRNA [NM_009271]
A_51_P469633	0.48	0.444	0.55	0.619	BC068171	Mus musculus cDNA sequence BC068171 (BC068171), mRNA [NM_001030307]
A_51_P462364	0.671	0.312	0.55	0.691	Freq	Mus musculus frequenin homolog (Drosophila) (Freq), mRNA [NM_019681]
A_51_P358765	0.632	3.347	0.55	2.419	Spp1	Mus musculus secreted phosphoprotein 1 (Spp1), mRNA [NM_009263]
A_52_P135495	0.196	0.494	0.55	2.822	TC1463995	Q6AXU4 (Q6AXU4) MGC94464 protein, partial (93%) [TC1463995]
A_51_P152115	1.116	1.51	0.552	1.115	Ddi2	Mus musculus adult male cecum cDNA, RIKEN full-length enriched library, clone:9130022E05 product:unclassifiable, full insert sequence. [AK018643]
A_52_P435884	1.34	1.323	0.552	0.915	Arcn1	Mus musculus archain 1 (Arcn1), mRNA [NM_145985]
A_51_P100856	0.197	0.917	0.552	1.652	Fn1	Mus musculus fibronectin 1 (Fn1), mRNA [NM_010233]
A_51_P169567	0.578	0.846	0.552	0.8	Nfkbil1	Mus musculus nuclear factor of kappa light polypeptide gene enhancer in B-cells inhibitor-like 1 (Nfkbil1), mRNA [NM_010909]
A_52_P1173559	0.819	0.84	0.552	0.652	A_52_P1173559	Unknown
A_52_P668268	0.727	0.813	0.552	0.858	Git2	Mus musculus adult male thymus cDNA, RIKEN full-length enriched library, clone:5830420E16 product:G protein-coupled receptor kinase-interactor 2, full insert sequence. [AK017943]
A_51_P160581	0.798	0.706	0.552	0.648	Brsk2	Mus musculus BR serine/threonine kinase 2 (Brsk2), transcript variant 1, mRNA [NM_029426]
A_51_P189234	0.412	0.653	0.552	1.252	Rnf121	Mus musculus ring finger protein 121 (Rnf121), mRNA [NM_029211]
A_51_P143142	0.397	0.65	0.552	0.964	Mrpl12	Mus musculus mitochondrial ribosomal protein L12 (Mrpl12), mRNA [NM_027204]
A_51_P473438	0.611	0.618	0.552	1.201	D730045B01Rik	Mus musculus 4 days neonate male adipose cDNA, RIKEN full-length enriched library, clone:B430203H04 product:hypothetical protein, full insert sequence [AK080901]
A_52_P614133	0.363	0.511	0.552	0.677	Uhmk1	Mus musculus 10 days neonate skin cDNA, RIKEN full-length enriched library, clone:4732477C12 product:unclassifiable, full insert sequence [AK028977]
A_51_P462862	0.518	0.259	0.552	0.784	9430015G10Rik	Mus musculus RIKEN cDNA 9430015G10 gene (9430015G10Rik), mRNA [NM_145557]
A_51_P125050	0.445	1.358	0.552	1.803	Wdr74	Mus musculus WD repeat domain 74 (Wdr74), mRNA [NM_134139]
A_51_P254855	2.904	3.675	0.553	0.928	Ptgs2	Mus musculus prostaglandin-endoperoxide synthase 2 (Ptgs2), mRNA [NM_011198]
A_51_P249227	1.779	1.261	0.553	0.822	Ptma	Mus musculus prothymosin alpha (Ptma), mRNA [NM_008972]
A_51_P208862	1.321	0.978	0.553	0.814	AI553587	Mus musculus expressed sequence AI553587 (AI553587), mRNA [NM_178909]
A_51_P238523	1.318	0.972	0.553	0.654	Tmem58	Mus musculus transmembrane protein 58 (Tmem58), mRNA [NM_175259]
A_52_P24851	1.08	0.935	0.553	0.934	Pcdhb16	Mus musculus protocadherin beta 16 (Pcdhb16), mRNA [NM_053141]
A_51_P128147	0.709	0.868	0.553	0.668	Pcoln3	Mus musculus procollagen (type III) N-endopeptidase, mRNA (cDNA clone MGC:37244 IMAGE:4972627), complete cds [BC036138]
A_52_P407968	0.426	0.83	0.553	1.673	ENSMUST00000023427	Mus musculus adult male testis cDNA, RIKEN full-length enriched library, clone:1700023B24 product:sialyltransferase 10 (alpha-2,3-sialyltransferase VI), full insert sequence. [AK006263]
A_52_P516893	0.556	0.744	0.553	0.847	Zfp35	Mus musculus zinc finger protein 35 (Zfp35), mRNA [NM_011755]
A_51_P308447	0.248	0.611	0.553	1.165	Uble1a	Mus musculus 0 day neonate eyeball cDNA, RIKEN full-length enriched library, clone:E130319M10 product:ubiquitin-like 1 (sentrin) activating enzyme E1A, full insert sequence. [AK087556]
A_51_P236397	0.292	0.376	0.553	0.71	Tsnax	Mus musculus translin-associated factor X (Tsnax), mRNA [NM_016909]
A_51_P365138	0.336	0.27	0.553	1.312	Micalcl	Mus musculus MICAL C-terminal like, mRNA (cDNA clone MGC:32457 IMAGE:5043827), complete cds. [BC031386]
A_51_P211968	0.841	0.815	0.553	0.595	Lcmt1	Mus musculus leucine carboxyl methyltransferase 1 (Lcmt1), mRNA [NM_025304]
A_52_P422050	0.928	3.266	0.554	1.504	Kcnc1	Mus musculus potassium voltage gated channel, Shaw-related subfamily, member 1 (Kcnc1), mRNA [NM_008421]
A_51_P292516	0.877	1.768	0.554	0.865	Fbxl3	Mus musculus F-box and leucine-rich repeat protein 3 (Fbxl3), mRNA [NM_015822]
A_52_P644273	0.827	1.566	0.554	1.166	Irak3	Mus musculus interleukin-1 receptor-associated kinase 3 (Irak3), mRNA [NM_028679]
A_51_P366000	0.428	1.305	0.554	1.387	1110014K08Rik	Mus musculus RIKEN cDNA 1110014K08 gene (1110014K08Rik), mRNA [NM_176902]
A_52_P682465	1.508	1.302	0.554	0.628	AK089360	Mus musculus B6-derived CD11 +ve dendritic cells cDNA, RIKEN full-length enriched library, clone:F730014O09 product:unclassifiable, full insert sequence. [AK089360]
A_51_P273170	1.664	1.269	0.554	0.715	Nol3	Mus musculus nucleolar protein 3 (apoptosis repressor with CARD domain) (Nol3), mRNA [NM_030152]
A_51_P413147	0.557	1.232	0.554	1.484	Klk1b3	Mus musculus kallikrein 1-related peptidase b3 (Klk1b3), mRNA [NM_008693]
A_52_P619219	0.537	1.186	0.554	0.858	Nudt12	Mus musculus nudix (nucleoside diphosphate linked moiety X)-type motif 12 (Nudt12), mRNA [NM_026497]
A_52_P68107	0.358	0.991	0.554	1.597	Etv3	Mus musculus ets variant gene 3 (Etv3), mRNA [NM_012051]
A_52_P437321	1.189	0.962	0.554	0.8	Timm17b	Mus musculus translocase of inner mitochondrial membrane 17b (Timm17b), mRNA [NM_011591]
A_52_P263474	0.369	0.807	0.554	0.925	Pdzd8	Mus musculus PDZ domain containing 8 (Pdzd8), mRNA [NM_001033222]
A_51_P107938	0.336	0.706	0.554	1.427	Ubr1	Mus musculus ubiquitin protein ligase E3 component n-recognin 1 (Ubr1), mRNA [NM_009461]
A_51_P449580	0.466	0.687	0.554	0.894	Hmga2-ps1	Mus musculus adult male cecum cDNA, RIKEN full-length enriched library, clone:9130226K06 product:high mobility group AT-hook 2, pseudogene 1, full insert sequence. [AK033703]
A_52_P630964	0.308	0.674	0.554	0.787	Tspan2	Mus musculus tetraspanin 2 (Tspan2), mRNA [NM_027533]
A_52_P589065	0.336	0.453	0.554	1.513	Mbtps1	Mus musculus membrane-bound transcription factor peptidase, site 1 (Mbtps1), mRNA [NM_019709]
A_51_P133870	0.394	0.412	0.554	0.608	Zfp219	Mus musculus zinc finger protein 219 (Zfp219), mRNA [NM_027248]
A_52_P214416	0.623	0.695	0.554	0.563	2610204L23Rik	Mus musculus in vitro fertilized eggs cDNA, RIKEN full-length enriched library, clone:7420442K17 product:MSTP041 homolog [Homo sapiens], full insert sequence. [AK162160]
A_51_P137029	0.632	0.756	0.554	0.567	Plce1	Mus musculus phospholipase C, epsilon 1 (Plce1), mRNA [NM_019588]
A_51_P320466	0.197	0.433	0.554	1.736	Rps6ka2	Mus musculus ribosomal protein S6 kinase, polypeptide 2 (Rps6ka2), mRNA [NM_011299]
A_51_P463428	0.617	1.84	0.554	2.058	1500004A08Rik	Mus musculus RIKEN cDNA 1500004A08 gene (1500004A08Rik), mRNA [NM_178149]
A_51_P121829	0.755	1.537	0.556	1.214	Pscd2	Mus musculus pleckstrin homology, Sec7 and coiled-coil domains 2 (Pscd2), mRNA [NM_011181]
A_52_P362277	0.528	1.36	0.556	1.662	Rsl1d1	Mus musculus ribosomal L1 domain containing 1 (Rsl1d1), mRNA [NM_025546]
A_52_P551544	0.524	0.994	0.556	0.813	Grm7	Mus musculus glutamate receptor, metabotropic 7 (Grm7), mRNA [NM_177328]
A_51_P393761	0.474	0.973	0.556	1.021	Ndufs2	Mus musculus NADH dehydrogenase (ubiquinone) Fe-S protein 2 (Ndufs2), mRNA [NM_153064]
A_52_P683306	0.769	0.909	0.556	1.1	2610024E20Rik	Mus musculus RIKEN cDNA 2610024E20 gene (2610024E20Rik), mRNA [NM_146084]
A_51_P193563	0.667	0.87	0.556	0.816	Cdk7	Mus musculus cyclin-dependent kinase 7 (homolog of Xenopus MO15 cdk-activating kinase) (Cdk7), mRNA [NM_009874]
A_51_P318012	0.269	0.68	0.556	1.265	Rab12	Mus musculus RAB12, member RAS oncogene family (Rab12), mRNA [NM_024448]
A_51_P117627	0.63	0.612	0.556	0.668	Ache	Mus musculus acetylcholinesterase (Ache), mRNA [NM_009599]
A_51_P371323	0.556	0.6	0.556	0.637	Snx9	Mus musculus sorting nexin 9 (Snx9), mRNA [NM_025664]
A_51_P389597	0.229	0.502	0.556	0.852	Ins2	Mus musculus insulin II (Ins2), mRNA [NM_008387]
A_52_P676271	0.312	0.309	0.556	0.605	Tuba4	Mus musculus tubulin, alpha 4 (Tuba4), mRNA [NM_009447]
A_52_P578538	0.222	0.655	0.556	1.839	Cntf	Mus musculus ciliary neurotrophic factor (Cntf), transcript variant 2, mRNA [NM_053007]
A_51_P400868	0.198	0.889	0.556	2.197	Pecam1	Mus musculus platelet/endothelial cell adhesion molecule 1 (Pecam1), transcript variant 1, mRNA [NM_008816]
A_51_P467573	0.318	0.471	0.556	2.358	Usp12	Mus musculus ubiquitin specific peptidase 12 (Usp12), mRNA [NM_011669]
A_51_P368586	0.099	0.325	0.556	2.359	Ablim1	Mus musculus actin-binding double zinc finger protein mRNA, 3' untranslated region, partial sequence. [AF316037]
A_51_P451574	10.652	2.675	0.557	0.14	Acot1	Mus musculus acyl-CoA thioesterase 1 (Acot1), mRNA [NM_012006]
A_51_P401304	2.097	1.822	0.557	0.853	Ipo11	Mus musculus importin 11 (Ipo11), mRNA [NM_029665]
A_51_P454958	1.697	1.564	0.557	0.751	1110032O16Rik	Mus musculus RIKEN cDNA 1110032O16 gene, mRNA (cDNA clone MGC:57920 IMAGE:5693779), complete cds. [BC046763]
A_52_P585475	0.698	1.238	0.557	0.937	Gars	Mus musculus glycyl-tRNA synthetase (Gars), mRNA [NM_180678]
A_52_P566055	0.737	1.027	0.557	0.873	Nup43	Mus musculus nucleoporin 43 (Nup43), mRNA [NM_145706]
A_51_P396879	0.652	0.95	0.557	0.648	ENSMUST00000053151	PREDICTED: Mus musculus similar to Nuclease sensitive element-binding protein 1 (Y-box-binding protein 1) (Y-box transcription factor) (YB-1) (CCAAT-binding transcription factor I subunit A) (CBF-A) (Enhancer factor I subunit A) (EFI-A) (DNA-binding...
A_52_P344704	0.544	0.867	0.557	1.293	Mark3	Mus musculus MAP/microtubule affinity-regulating kinase 3 (Mark3), transcript variant 2, mRNA [NM_022801]
A_52_P23212	0.473	0.793	0.557	0.887	Aebp2	Mus musculus AE binding protein 2 (Aebp2), transcript variant 3, mRNA [NM_009637]
A_52_P59916	0.806	0.764	0.557	1.164	Sptlc2	Mus musculus serine palmitoyltransferase, long chain base subunit 2 (Sptlc2), mRNA [NM_011479]
A_51_P187750	0.4	0.731	0.557	0.946	Lincr	Mus musculus lung-inducible neuralized-related C3HC4 RING domain protein (Lincr), mRNA [NM_153408]
A_51_P362161	0.241	0.647	0.557	1.589	Ubqln4	Mus musculus ubiquilin 4 (Ubqln4), mRNA [NM_033526]
A_51_P300776	0.318	0.609	0.557	0.899	Saps2	Mus musculus SAPS domain family, member 2 (Saps2), transcript variant 1, mRNA [NM_026813]
A_51_P228892	0.972	0.567	0.557	0.657	Pkd2l2	Mus musculus polycystic kidney disease 2-like 2 (Pkd2l2), mRNA [NM_016927]
A_51_P242779	0.397	0.548	0.557	0.64	Dynlt3	Mus musculus dynein light chain Tctex-type 3 (Dynlt3), mRNA [NM_025975]
A_52_P437850	0.277	0.515	0.557	0.957	1200015N20Rik	Mus musculus RIKEN cDNA 1200015N20 gene (1200015N20Rik), mRNA [NM_024244]
A_52_P173726	0.352	0.412	0.557	0.643	Vav1	Mus musculus vav 1 oncogene (Vav1), mRNA [NM_011691]
A_52_P138096	0.81	0.798	0.557	1.939	Baiap2l1	Mus musculus BAI1-associated protein 2-like 1 (Baiap2l1), mRNA [NM_025833]
A_51_P326542	0.21	0.652	0.557	2.7	Dnaja3	Mus musculus DnaJ (Hsp40) homolog, subfamily A, member 3 (Dnaja3), mRNA [NM_023646]
A_51_P443740	0.115	0.099	0.558	0.346	Fgf16	Mus musculus fibroblast growth factor 16 (Fgf16), mRNA [NM_030614]
A_51_P136542	1.494	2.773	0.558	1.263	Bcl3	Mus musculus B-cell leukemia/lymphoma 3 (Bcl3), mRNA [NM_033601]
A_52_P358860	0.444	1.395	0.558	1.591	Gss	Mus musculus glutathione synthetase (Gss), mRNA [NM_008180]
A_51_P491987	0.73	1.31	0.558	0.701	Ripk3	Mus musculus receptor-interacting serine-threonine kinase 3 (Ripk3), mRNA [NM_019955]
A_52_P406141	0.801	1.203	0.558	0.943	Wwox	Mus musculus adult male hippocampus cDNA, RIKEN full-length enriched library, clone:C630002P05 product:WW domain-containing oxidoreductase, full insert sequence. [AK083096]
A_52_P283501	0.528	0.828	0.558	1.041	Zc3h7b	PREDICTED: Mus musculus zinc finger CCCH-type containing 7B, transcript variant 1 (Zc3h7b), mRNA [XM_001001617]
A_52_P422222	0.283	0.768	0.558	1.381	Fars2	Mus musculus phenylalanine-tRNA synthetase 2 (mitochondrial) (Fars2), transcript variant 1, mRNA [NM_024274]
A_52_P463271	0.565	0.744	0.558	1.127	Gmds	Mus musculus GDP-mannose 4, 6-dehydratase (Gmds), mRNA [NM_146041]
A_52_P444804	0.14	0.646	0.558	1.41	Cars	Mus musculus cysteinyl-tRNA synthetase (Cars), mRNA [NM_013742]
A_51_P187579	0.285	0.617	0.558	1.223	M17518	Mouse lactate dehydrogenase A-4 pseudogene mRNA, 3' end [M17518]
A_52_P239023	0.544	0.444	0.558	0.552	Zfp422-rs1	Mus musculus zinc finger protein 422, related sequence 1 (Zfp422-rs1), mRNA [NM_029952]
A_51_P257457	0.925	1.254	0.558	0.588	Ltbp2	Mus musculus latent transforming growth factor beta binding protein 2 (Ltbp2), mRNA [NM_013589]
A_51_P153079	0.543	0.415	0.559	0.398	Ttll3	Mus musculus tubulin tyrosine ligase-like family, member 3, mRNA (cDNA clone IMAGE:3995314), complete cds. [BC021404]
A_51_P128834	0.934	2.195	0.559	1.239	Vsig4	Mus musculus V-set and immunoglobulin domain containing 4 (Vsig4), mRNA [NM_177789]
A_52_P477559	1.357	1.31	0.559	0.873	Frmd4a	Mus musculus FERM domain containing 4A (Frmd4a), mRNA [NM_172475]
A_52_P232314	0.711	1.245	0.559	0.997	NAP102462-1	Unknown
A_52_P44030	0.553	0.894	0.559	0.808	Exoc3	Mus musculus exocyst complex component 3 (Exoc3), mRNA [NM_177333]
A_52_P641185	0.798	0.872	0.559	0.613	Ptpn11	Mus musculus protein tyrosine phosphatase, non-receptor type 11 (Ptpn11), mRNA [NM_011202]
A_52_P489324	0.495	0.82	0.559	0.784	LOC668804	PREDICTED: Mus musculus similar to 14-3-3 protein theta (14-3-3 protein tau) (LOC668804), mRNA [XM_001003710]
A_51_P258381	0.889	0.804	0.559	0.76	Jarid1a	Mus musculus jumonji, AT rich interactive domain 1A (Rbp2 like), mRNA (cDNA clone IMAGE:3603073), complete cds. [BC010717]
A_51_P322265	0.451	0.803	0.559	0.965	Grap	Mus musculus GRB2-related adaptor protein (Grap), mRNA [NM_027817]
A_52_P81664	0.87	0.69	0.559	0.726	NAP025822-1	Unknown
A_52_P28775	0.852	0.567	0.559	0.664	D230014K01Rik	Mus musculus RIKEN cDNA D230014K01 gene (D230014K01Rik), mRNA [NM_172573]
A_52_P20482	0.406	0.552	0.559	1.608	Heatr1	Mus musculus HEAT repeat containing 1 (Heatr1), mRNA [NM_144835]
A_52_P186672	0.072	0.454	0.559	1.673	ENSMUST00000040301	Unknown
A_52_P65897	0.404	0.364	0.559	1.158	Rpl22l1	Mus musculus NOD-derived CD11c +ve dendritic cells cDNA, RIKEN full-length enriched library, clone:F630101B20 product:similar to 60S ribosomal protein L22 (Heparin binding protein HBp15) [Mus musculus], full insert sequence [AK170359]
A_51_P232868	0.617	0.504	0.559	0.536	C230078M08Rik	Mus musculus RIKEN cDNA C230078M08 gene (C230078M08Rik), mRNA [NM_176995]
A_51_P202745	0.693	0.64	0.559	0.545	Zc3h13	Mus musculus zinc finger CCCH type containing 13 (Zc3h13), mRNA [NM_026083]
A_52_P613903	0.479	0.6	0.559	1.763	Ttll10	Mus musculus adult male testis cDNA, RIKEN full-length enriched library, clone:4930568J24 product:similar to Hypothetical aminoacyl-transfer RNA synthetases class-II containing protein [Mus musculus], full insert sequence. [AK133079]
A_52_P395544	0.263	0.625	0.559	1.962	ENSMUST00000096268	PREDICTED: Mus musculus similar to Cell division protein kinase 4 (Cyclin-dependent kinase 4) (PSK-J3) (CRK3) (LOC635412), mRNA [XR_003006]
A_52_P226489	0.861	0.804	0.561	0.466	CJ042244	CJ042244 RIKEN full-length enriched mouse cDNA library, C57BL [CJ042244]
A_52_P240499	1.076	1.244	0.561	0.635	TC1410573	RS26_MACFA 40S ribosomal protein S26. {Macaca fascicularis;} , complete [TC1410573]
A_52_P354390	0.349	1.234	0.561	1.411	Snrpn	Mus musculus small nuclear ribonucleoprotein N (Snrpn), mRNA [NM_013670]
A_51_P369516	1.424	1.193	0.561	0.881	Nudt16l1	Mus musculus nudix (nucleoside diphosphate linked moiety X)-type motif 16-like 1 (Nudt16l1), mRNA [NM_025839]
A_52_P157880	0.861	1.15	0.561	0.841	Gm1947	PREDICTED: Mus musculus gene model 1947, (NCBI) (LOC384929), mRNA [XM_357943]
A_52_P302147	0.963	1.026	0.561	0.617	TC1421055	Unknown
A_51_P316949	0.839	0.984	0.561	0.742	Ccdc6	PREDICTED: Mus musculus coiled-coil domain containing 6, transcript variant 1 (Ccdc6), mRNA [XM_618775]
A_52_P348627	0.555	0.969	0.561	1.06	Nbr1	Mus musculus neighbor of Brca1 gene 1 (Nbr1), mRNA [NM_008676]
A_52_P608428	1.01	0.912	0.561	1.344	Cntnap1	Mus musculus contactin associated protein 1 (Cntnap1), mRNA [NM_016782]
A_52_P627306	1.143	0.895	0.561	0.603	Mtf2	Mus musculus metal response element binding transcription factor 2 (Mtf2), mRNA [NM_013827]
A_51_P363729	0.83	0.844	0.561	0.829	Prg3	Mus musculus proteoglycan 3 (Prg3), mRNA [NM_016914]
A_51_P363740	1.407	0.591	0.561	1.096	AK038717	Mus musculus adult male hypothalamus cDNA, RIKEN full-length enriched library, clone:A230056N23 product:unclassifiable, full insert sequence. [AK038717]
A_52_P367675	0.397	0.438	0.561	0.791	Acin1	Mus musculus apoptotic chromatin condensation inducer 1 (Acin1), transcript variant 2, mRNA [NM_023190]
A_51_P207849	1.188	1.123	0.561	0.581	Bola1	Mus musculus bolA-like 1 (E. coli) (Bola1), mRNA [NM_026975]
A_51_P267370	0.147	0.417	0.561	2.305	Itm2c	Mus musculus integral membrane protein 2C (Itm2c), mRNA [NM_022417]
A_52_P273821	0.306	1.331	0.561	2.48	Abhd5	Mus musculus abhydrolase domain containing 5 (Abhd5), mRNA [NM_026179]
A_52_P65408	0.867	2.097	0.562	1.377	Ctnnal1	Mus musculus 13 days embryo male testis cDNA, RIKEN full-length enriched library, clone:6030402G09 product:catenin alpha-like 1, full insert sequence. [AK077879]
A_52_P302587	1.165	1.784	0.562	0.717	Chn2	Mus musculus chimerin (chimaerin) 2 (Chn2), mRNA [NM_023543]
A_51_P269404	2.97	1.757	0.562	0.679	Fmo3	Mus musculus flavin containing monooxygenase 3 (Fmo3), mRNA [NM_008030]
A_51_P151086	1.645	1.568	0.562	0.998	Usp47	Mus musculus ubiquitin specific peptidase 47 (Usp47), mRNA [NM_133758]
A_52_P582309	1.581	1.567	0.562	0.901	6330412F12Rik	Mus musculus RIKEN cDNA 6330412F12 gene (6330412F12Rik), mRNA [NM_016736]
A_51_P310548	1.454	1.166	0.562	0.708	Osgep	Mus musculus O-sialoglycoprotein endopeptidase (Osgep), mRNA [NM_133676]
A_51_P229280	1.147	1.12	0.562	0.698	Eif3s10	M.musculus mRNA for centrosomin A. [X17373]
A_51_P394515	0.861	0.912	0.562	0.632	Tkt	Mus musculus transketolase (Tkt), mRNA [NM_009388]
A_51_P229134	0.198	0.862	0.562	1.382	Cnga3	Mus musculus cyclic nucleotide gated channel alpha 3 (Cnga3), mRNA [NM_009918]
A_51_P139651	0.391	0.835	0.562	1.653	Nos3	Mus musculus nitric oxide synthase 3, endothelial cell (Nos3), mRNA [NM_008713]
A_51_P386880	0.282	0.794	0.562	1.514	Stip1	Mus musculus stress-induced phosphoprotein 1 (Stip1), mRNA [NM_016737]
A_52_P263251	0.614	0.786	0.562	0.722	3110040N11Rik	Mus musculus RIKEN cDNA 3110040N11 gene (3110040N11Rik), mRNA [NM_026077]
A_51_P267053	0.506	0.768	0.562	0.923	Thbs3	Mus musculus thrombospondin 3 (Thbs3), mRNA [NM_013691]
A_52_P208600	0.753	0.759	0.562	0.682	Bms1l	Mus musculus BMS1-like, ribosome assembly protein (yeast) (Bms1l), mRNA [NM_194339]
A_51_P395473	0.381	0.711	0.562	0.915	Tenc1	Mus musculus tensin like C1 domain-containing phosphatase (Tenc1), mRNA [NM_153533]
A_52_P55893	0.747	0.667	0.562	1.291	Baalc	Mus musculus brain and acute leukemia, cytoplasmic (Baalc), mRNA [NM_080640]
A_52_P377299	0.493	0.626	0.562	0.719	Zbtb11	Mus musculus 16 days embryo head cDNA, RIKEN full-length enriched library, clone:C130052N13 product:hypothetical Zinc finger, C2H2 type containing protein, full insert sequence. [AK048360]
A_52_P230705	0.245	0.582	0.562	1.32	Copb1	Mus musculus coatomer protein complex, subunit beta 1 (Copb1), mRNA [NM_033370]
A_51_P178218	0.286	0.498	0.562	1.496	BC046331	Mus musculus cDNA sequence BC046331 (BC046331), mRNA [NM_177673]
A_51_P497402	0.782	0.354	0.562	1.073	Nfkbil2	Mus musculus nuclear factor of kappa light polypeptide gene enhancer in B-cells inhibitor-like 2 (Nfkbil2), mRNA [NM_183091]
A_52_P460308	0.207	0.342	0.562	1.18	Wdr42a	Mus musculus WD repeat domain 42A (Wdr42a), mRNA [NM_153555]
A_52_P676944	0.623	1.029	0.562	0.707	Elovl5	Mus musculus ELOVL family member 5, elongation of long chain fatty acids (yeast) (Elovl5), mRNA [NM_134255]
A_51_P136601	0.684	0.595	0.562	0.485	Trim7	Mus musculus adult male testis cDNA, RIKEN full-length enriched library, clone:4931415C11 product:GLYCOGENIN-INTERACTING PROTEIN 2 homolog [Mus musculus], full insert sequence [AK029860]
A_51_P122855	0.635	0.744	0.562	0.549	Pax5	Mus musculus paired box gene 5 (Pax5), mRNA [NM_008782]
A_51_P192939	1.076	0.687	0.562	0.558	AK047023	Mus musculus 10 days neonate cerebellum cDNA, RIKEN full-length enriched library, clone:B930011M15 product:unclassifiable, full insert sequence. [AK047023]
A_52_P62011	0.479	0.582	0.562	0.564	Glcci1	Mus musculus adult male tongue cDNA, RIKEN full-length enriched library, clone:2310047L21 product:hypothetical protein, full insert sequence. [AK009885]
A_51_P496054	0.225	0.658	0.562	1.908	Zcchc14	Mus musculus zinc finger, CCHC domain containing 14 (Zcchc14), mRNA [NM_080855]
A_52_P322006	0.127	0.611	0.562	3.295	Ifrd2	Mus musculus interferon-related developmental regulator 2 (Ifrd2), mRNA [NM_025903]
A_51_P180140	0.598	1.049	0.563	1.002	Hist1h2ba	Mus musculus histone 1, H2ba (Hist1h2ba), mRNA [NM_175663]
A_52_P168271	0.804	1.028	0.563	0.823	Spg20	Mus musculus spastic paraplegia 20, spartin (Troyer syndrome) homolog (human) (Spg20), mRNA [NM_144895]
A_51_P303346	0.927	0.928	0.563	0.784	Dnaja1	Mus musculus DnaJ (Hsp40) homolog, subfamily A, member 1 (Dnaja1), mRNA [NM_008298]
A_51_P106294	0.315	0.754	0.563	1.232	Gck	Mus musculus glucokinase (Gck), mRNA [NM_010292]
A_51_P255940	0.676	0.731	0.563	1.201	AK035925	Mus musculus 16 days neonate cerebellum cDNA, RIKEN full-length enriched library, clone:9630018I10 product:unclassifiable, full insert sequence. [AK035925]
A_51_P352981	0.482	0.622	0.563	0.827	5230400M03Rik	Mus musculus adult male xiphoid cartilage cDNA, RIKEN full-length enriched library, clone:5230400M03 product:unclassifiable, full insert sequence. [AK030345]
A_51_P109060	0.508	0.554	0.563	0.65	Pde3a	Mus musculus phosphodiesterase 3A, cGMP inhibited (Pde3a), mRNA [NM_018779]
A_52_P431615	0.595	0.522	0.563	0.693	Gm1966	PREDICTED: Mus musculus gene model 1966, (NCBI), transcript variant 2 (Gm1966), mRNA [XM_485982]
A_51_P446678	0.234	0.486	0.563	1.145	Mre11a	Mus musculus meiotic recombination 11 homolog A (S. cerevisiae) (Mre11a), mRNA [NM_018736]
A_51_P390164	0.09	0.433	0.563	1.561	Brwd2	Mus musculus bromodomain and WD repeat domain containing 2 (Brwd2), mRNA [NM_172255]
A_51_P387160	0.112	0.321	0.563	1.125	Homer1	Mus musculus homer homolog 1 (Drosophila) (Homer1), transcript variant S, mRNA [NM_011982]
A_51_P199041	0.317	0.309	0.563	0.556	Adcy5	Mus musculus adenylate cyclase 5 (Adcy5), mRNA [NM_001012765]
A_51_P254855	2.904	3.675	0.564	0.928	Ptgs2	Mus musculus prostaglandin-endoperoxide synthase 2 (Ptgs2), mRNA [NM_011198]
A_51_P443403	0.445	0.768	0.564	0.784	Smoc1	Mus musculus SPARC related modular calcium binding 1 (Smoc1), mRNA [NM_022316]
A_52_P106739	1.921	1.92	0.564	0.834	Ddx46	Mus musculus DEAD (Asp-Glu-Ala-Asp) box polypeptide 46 (Ddx46), mRNA [NM_145975]
A_51_P254425	1.277	1.851	0.564	0.835	Ahrr	Mus musculus aryl-hydrocarbon receptor repressor (Ahrr), mRNA [NM_009644]
A_51_P490817	0.966	1.49	0.564	0.913	Me2	Mus musculus malic enzyme 2, NAD(+)-dependent, mitochondrial (Me2), mRNA [NM_145494]
A_52_P451888	0.471	1.078	0.564	1.07	Tlk2	Mus musculus tousled-like kinase 2 (Arabidopsis) (Tlk2), mRNA [NM_011903]
A_51_P471940	0.598	0.946	0.564	1.013	Mrpl44	Mus musculus activated spleen cDNA, RIKEN full-length enriched library, clone:F830101L06 product:mitochondrial ribosomal protein L44, full insert sequence. [AK156814]
A_51_P468505	0.486	0.938	0.564	1.149	2810408M09Rik	Mus musculus RIKEN cDNA 2810408M09 gene (2810408M09Rik), mRNA [NM_001007581]
A_51_P475858	0.68	0.924	0.564	0.858	Pvrl2	Mus musculus poliovirus receptor-related 2 (Pvrl2), mRNA [NM_008990]
A_51_P248044	0.505	0.805	0.564	1.08	Lamb2	Mus musculus laminin, beta 2 (Lamb2), mRNA [NM_008483]
A_51_P169617	0.269	0.785	0.564	1.125	Taf3	Mus musculus TAF3 RNA polymerase II, TATA box binding protein (TBP)-associated factor (Taf3), mRNA [NM_027748]
A_51_P114126	0.48	0.59	0.564	0.959	AK012034	Mus musculus 10 days embryo whole body cDNA, RIKEN full-length enriched library, clone:2610315N17 product:unclassifiable, full insert sequence. [AK012034]
A_51_P131800	0.311	0.571	0.564	1.067	Cyba	Mus musculus cytochrome b-245, alpha polypeptide (Cyba), mRNA [NM_007806]
A_51_P253227	0.506	0.531	0.564	0.729	Fbxo16	Mus musculus F-box protein 16 (Fbxo16), mRNA [NM_015795]
A_51_P389597	0.229	0.502	0.564	0.852	Ins2	Mus musculus insulin II (Ins2), mRNA [NM_008387]
A_52_P315369	0.06	0.334	0.564	2.041	Cyb5r1	Mus musculus cytochrome b5 reductase 1 (Cyb5r1), mRNA [NM_028057]
A_52_P273546	0.146	0.404	0.564	2.752	Prkag1	Mus musculus protein kinase, AMP-activated, gamma 1 non-catalytic subunit (Prkag1), mRNA [NM_016781]
A_52_P544539	0.15	0.65	0.564	3.394	Plekhm2	Mus musculus activated spleen cDNA, RIKEN full-length enriched library, clone:F830035B11 product:hypothetical Pleckstrin-like/PH domain profile/Pleckstrin-homology-related/Aldehyde dehydrogenase containing protein, full insert sequence. [AK156652]
A_51_P340355	2.021	1.751	0.566	0.878	Tarsl2	Mus musculus threonyl-tRNA synthetase-like 2 (Tarsl2), mRNA [NM_172310]
A_52_P312563	0.79	1.049	0.566	0.82	Rnmt	Mus musculus RNA (guanine-7-) methyltransferase (Rnmt), mRNA [NM_026440]
A_51_P409988	0.804	0.988	0.566	0.769	Arl13b	Mus musculus ADP-ribosylation factor-like 13B (Arl13b), mRNA [NM_026577]
A_51_P232705	0.365	0.85	0.566	1.171	Commd9	Mus musculus COMM domain containing 9 (Commd9), mRNA [NM_029635]
A_52_P430804	0.414	0.817	0.566	1.039	NAP101637-1	Unknown
A_52_P550185	0.649	0.789	0.566	0.886	2900073H19Rik	Mus musculus RIKEN cDNA 2900073H19 gene (2900073H19Rik), mRNA [NM_026615]
A_52_P100293	0.522	0.674	0.566	0.798	4930526I15Rik	Mus musculus adult male testis cDNA, RIKEN full-length enriched library, clone:4930526I15 product:unclassifiable, full insert sequence. [AK015904]
A_52_P422514	0.593	0.655	0.566	0.698	NAP037463-1	Unknown
A_51_P518926	0.328	0.569	0.566	1.619	2310047M10Rik	Mus musculus adult male tongue cDNA, RIKEN full-length enriched library, clone:2310047M10 product:hypothetical protein, full insert sequence. [AK009886]
A_51_P160202	0.229	0.544	0.566	1.382	Nsf	Mus musculus N-ethylmaleimide sensitive fusion protein (Nsf), mRNA [NM_008740]
A_51_P385054	0.204	0.498	0.566	1.63	Pak1	Mus musculus p21 (CDKN1A)-activated kinase 1 (Pak1), mRNA [NM_011035]
A_52_P90289	0.288	0.338	0.566	1.44	Oaz2	Mus musculus ornithine decarboxylase antizyme 2 (Oaz2), mRNA [NM_010952]
A_52_P10641	0.156	0.289	0.566	0.587	Bcr	PREDICTED: Mus musculus breakpoint cluster region homolog, transcript variant 2 (Bcr), mRNA [XM_898043]
A_51_P520106	0.172	0.716	0.566	2.538	Adprhl2	Mus musculus ADP-ribosylhydrolase like 2 (Adprhl2), mRNA [NM_133883]
A_52_P686785	3.452	3.048	0.567	0.941	Xlkd1	Mus musculus extra cellular link domain-containing 1 (Xlkd1), mRNA [NM_053247]
A_52_P404403	0.76	1.526	0.567	1.65	Xrn2	Mus musculus 5'-3' exoribonuclease 2 (Xrn2), mRNA [NM_011917]
A_51_P193524	0.617	1.477	0.567	1.223	Cdk5rap1	Mus musculus CDK5 regulatory subunit associated protein 1 (Cdk5rap1), mRNA [NM_025876]
A_52_P671661	1.079	1.34	0.567	0.767	Rbm13	Mus musculus RNA binding motif protein 13 (Rbm13), mRNA [NM_026453]
A_52_P656714	0.536	1.235	0.567	1.31	Map3k5	Mus musculus mitogen activated protein kinase kinase kinase 5 (Map3k5), mRNA [NM_008580]
A_52_P698569	1.334	1.164	0.567	0.61	9030622M22Rik	Mus musculus adult male colon cDNA, RIKEN full-length enriched library, clone:9030622M22 product:unclassifiable, full insert sequence. [AK018564]
A_51_P519024	0.845	1.109	0.567	0.753	Rpl3	Mus musculus ribosomal protein L3 (Rpl3), mRNA [NM_013762]
A_52_P298043	0.935	1.021	0.567	1.419	Chd4	Mus musculus chromodomain helicase DNA binding protein 4 (Chd4), mRNA [NM_145979]
A_51_P357182	0.74	0.926	0.567	1.136	Mapk8	Mus musculus mitogen activated protein kinase 8 (Mapk8), mRNA [NM_016700]
A_51_P345966	0.826	0.925	0.567	0.697	AK038109	Mus musculus 16 days neonate thymus cDNA, RIKEN full-length enriched library, clone:A130079J19 product:unclassifiable, full insert sequence. [AK038109]
A_51_P418820	1.045	0.896	0.567	1.109	Tcfap2c	Mus musculus transcription factor AP-2, gamma (Tcfap2c), mRNA [NM_009335]
A_51_P474709	0.537	0.87	0.567	0.686	D130073L02Rik	Mus musculus adult male small intestine cDNA, RIKEN full-length enriched library, clone:2010012O16 product:unclassifiable, full insert sequence [AK008216]
A_52_P238044	1.156	0.854	0.567	0.648	Psmc3ip	Mus musculus proteasome (prosome, macropain) 26S subunit, ATPase 3, interacting protein (Psmc3ip), mRNA [NM_008949]
A_52_P636343	0.455	0.727	0.567	0.699	Wipi2	Mus musculus WD repeat domain, phosphoinositide interacting 2 (Wipi2), mRNA [NM_178398]
A_51_P499905	0.327	0.653	0.567	1.087	Gtf2i	Mus musculus general transcription factor II I (Gtf2i), mRNA [NM_010365]
A_51_P324860	0.261	0.644	0.567	0.945	Kirrel1	Mus musculus kin of IRRE like 1 (Drosophila) (Kirrel1), mRNA [NM_130867]
A_51_P378312	0.394	0.403	0.567	1.322	0610030E20Rik	PREDICTED: Mus musculus RIKEN cDNA 0610030E20 gene, transcript variant 4 (0610030E20Rik), mRNA [XM_896247]
A_52_P676271	0.312	0.309	0.567	0.605	Tuba4	Mus musculus tubulin, alpha 4 (Tuba4), mRNA [NM_009447]
A_52_P31246	0.236	0.272	0.567	1.541	Scmh1	Mus musculus sex comb on midleg homolog 1 (Scmh1), mRNA [NM_013883]
A_52_P39164	0.94	0.86	0.567	0.572	Igk-V21-12	PREDICTED: Mus musculus similar to Ig kappa chain V-III region PC 6684 (LOC667914), mRNA [XM_993216]
A_51_P485810	0.102	0.181	0.567	12.58	Pygb	Mus musculus brain glycogen phosphorylase (Pygb), mRNA [NM_153781]
A_51_P185757	0.614	0.411	0.568	0.442	BC035954	Mus musculus cDNA sequence BC035954 (BC035954), mRNA [NM_177569]
A_52_P221900	1.556	2.544	0.568	1.073	Tsr1	Mus musculus TSR1, 20S rRNA accumulation, homolog (yeast) (Tsr1), mRNA [NM_177325]
A_51_P350073	1.763	2.029	0.568	0.951	Ndel1	Mus musculus nuclear distribution gene E-like homolog 1 (A. nidulans) (Ndel1), mRNA [NM_023668]
A_52_P494372	0.746	1.835	0.568	1.259	Zxdc	Mus musculus ZXD family zinc finger C (Zxdc), transcript variant 2, mRNA [NM_173002]
A_51_P280761	1.407	1.637	0.568	1.077	Baz1a	PREDICTED: Mus musculus bromodomain adjacent to zinc finger domain 1A (Baz1a), mRNA [XM_885873]
A_52_P266540	1.318	1.61	0.568	0.993	Zubr1	Mus musculus zinc finger, UBR1 type 1, mRNA (cDNA clone IMAGE:6405542), partial cds [BC057625]
A_52_P246753	1.888	1.52	0.568	0.803	Chmp5	Mus musculus chromatin modifying protein 5 (Chmp5), mRNA [NM_029814]
A_52_P443427	1.618	1.277	0.568	0.811	Ncoa4	Mus musculus nuclear receptor coactivator 4 (Ncoa4), transcript variant 1, mRNA [NM_019744]
A_52_P44011	0.973	1.141	0.568	1.04	BC025543	Mus musculus mRNA similar to Hermansky-Pudlak syndrome (cDNA clone IMAGE:5253406). [BC025543]
A_51_P356186	0.75	0.983	0.568	0.782	Snai3	Mus musculus snail homolog 3 (Drosophila) (Snai3), mRNA [NM_013914]
A_52_P577624	0.851	0.959	0.568	0.988	ORF28	Mus musculus open reading frame 28 (ORF28), mRNA [NM_138664]
A_51_P426232	0.579	0.898	0.568	1.31	Omp	Mus musculus olfactory marker protein (Omp), mRNA [NM_011010]
A_52_P617080	0.679	0.817	0.568	0.905	Txndc14	Mus musculus thioredoxin domain containing 14 (Txndc14), mRNA [NM_025868]
[truncated: 28,579 more rows]
